# Supplementary material for: A Wox3-patterning module organizes planar growth in grass leaves and ligules
Source: Nat Plants. 2023 May 4;9(5):720–32. doi: 10.1038/s41477-023-01405-0 (PMC10200708; doi:10.1038/s41477-023-01405-0)
Supplement: Supplementary file 2 — Supplementary Tables 1–5. Supplementary Table 1. Differentially expressed genes in each cluster from both Ns1+/ns1;ns2 and ns1;ns2 cells. Differential expression was determined by a two-sided Wilcoxon rank-sum test followed by Bonferroni correction. Supplementary Table 2. Markers for Wox3-expressing cells in phenotypically normal Ns1+/ns1;ns2 shoot apices. Differential expression determined by a two-sided Wilcoxon rank-sum test followed by Bonferroni correction. Supplementary Table 3. Overlap of genes upregulated among Wox3-positive cells, the developing ligule and the leaf primordium margin. Supplementary Table 4. Oligonucleotides used in this study. Supplementary Table 5. Results of EdgeR two-sided Fisher’s exact test to detect differentially expressed genes between adaxial and abaxial leaf domains. Data from Knauer et al. 2021. A higher log2(fold change) indicates higher expression in the adaxial domain. [file 41477_2023_1405_MOESM2_ESM.xlsx]

## Sheet: Table S1
Supplementary Table 1. Differentially expressed genes in each cluster from both ns1/+ ns2 and ns1 ns2 cells. Differential expression was determined by a two-sided Wilcoxon rank sum test followed by Bonferroni correction.
Gene ID	p-value	Log(fold-change)	Percent cells expressing in cluster	Percent cells expressing in dataset	Adjusted p-value	Cluster	MaizeGDB v3 gene name	Arabidopsis gene name	Arabidopsis annotation
GRMZM2G158194	0	0.526563	0.369	0.071	0	0	PHD-transcription factor 34	ATCYCD2;1,CYCD2;1	RING/FYVE/PHD zinc finger superfamily protein
GRMZM2G165755	0	0.62576	0.612	0.139	0	0		PYM,UVI4	uv-b-insensitive 4
GRMZM2G141472	0	0.483865	0.463	0.107	0	0		RPP13	NB-ARC domain-containing disease resistance protein
GRMZM2G448458	0	1.43339	0.884	0.219	0	0		HTA12	histone H2A 12
GRMZM2G005310	0	0.640317	0.678	0.171	0	0	DNA methyl transferase5	CMT3	chromomethylase 3
GRMZM2G026346	0	0.798027	0.462	0.119	0	0	cyclin19	CYCA3;1	Cyclin A3;1
AC196961.2_FG003	0	1.43786	0.93	0.251	0	0		ECR1	Histone superfamily protein
GRMZM2G323679	0	0.949474	0.61	0.167	0	0	ribonucleotide reductase small subunit3	ATTSO2,TSO2	Ferritin/ribonucleotide reductase-like family protein
GRMZM2G376957	0	1.65813	0.946	0.268	0	0	histone304	DegP9	Histone superfamily protein
GRMZM2G086934	0	0.68185	0.529	0.165	0	0	replication factor A homolog1	ATRPA70D,RPA70D	Replication factor-A protein 1-related
GRMZM2G162284	0	0.587637	0.641	0.204	0	0	HMG-transcription factor 3	HMGB3,NFD03,NFD3	high mobility group B3
GRMZM2G060163	0	1.19876	0.715	0.247	0	0	ribonucleotide reductase small subunit1	ATTSO2,TSO2	Ferritin/ribonucleotide reductase-like family protein
GRMZM2G084195	0	1.66181	0.944	0.354	0	0	histone H4 family2		Histone superfamily protein
GRMZM2G355773	0	1.61577	0.973	0.369	0	0			Histone superfamily protein
GRMZM2G038827	0	1.11497	0.94	0.37	0	0		AtPEX19-1,PEX19-1	peroxin 19-1
GRMZM2G057369	0	0.509405	0.654	0.271	0	0		ASF1B,SGA01,SGA1	anti- silencing function 1b
GRMZM2G057852	0	1.84715	0.966	0.401	0	0	histone 2B3	H2B,HTB9	Histone superfamily protein
GRMZM2G075780	0	0.559886	0.754	0.313	0	0			Zinc-finger domain of monoamine-oxidase A repressor R1 protein
GRMZM2G046055	0	0.663143	0.67	0.279	0	0		G-H2AX,GAMMA-H2AX,H2AXB,HTA3	gamma histone variant H2AX
GRMZM2G349651	0	1.54299	0.942	0.397	0	0	histone H4 family7	CCB1	Histone superfamily protein
GRMZM2G125648	0	1.32174	0.721	0.321	0	0	nucleosome/chromatin assembly factor D	HMGB6	high-mobility group box 6
GRMZM2G418258	0	1.88328	0.986	0.461	0	0		ATSRS2,SRS2	Histone superfamily protein
GRMZM2G475899	0	1.86585	0.997	0.467	0	0	histone H3 family2		Histone superfamily protein
GRMZM2G025592	0	0.627146	0.849	0.401	0	0	DNA methyl transferase2	CMT3	chromomethylase 3
AC212565.3_FG001	0	1.54131	0.98	0.473	0	0		ATPR1,PR 1,PR1	Histone superfamily protein
GRMZM2G451254	0	1.88955	0.978	0.475	0	0	histone303		Histone superfamily protein
GRMZM2G306258	0	2.00204	0.998	0.505	0	0	histone 2B4
GRMZM2G472696	0	1.88325	0.971	0.496	0	0		H2B,HTB9	Histone superfamily protein
GRMZM2G179005	0	1.80458	0.979	0.52	0	0			Histone superfamily protein
GRMZM2G056231	0	1.42243	0.977	0.519	0	0		HTA11	histone H2A 11
GRMZM2G030523	0	0.876953	0.866	0.468	0	0	proliferating cell nuclear antigen1	ATPCNA2,PCNA2	proliferating cell nuclear antigen 2
GRMZM5G883764	0	1.90371	0.999	0.566	0	0		G-H2AX,GAMMA-H2AX,H2AXA,HTA5	Histone superfamily protein
GRMZM2G342515	0	1.9254	0.998	0.575	0	0	histone 2B5	H2B,HTB9	Histone superfamily protein
GRMZM2G139617	0	0.821042	0.863	0.502	0	0			DEK domain-containing chromatin associated protein
GRMZM2G109448	0	1.98725	0.986	0.577	0	0		HTA12	histone H2A 12
GRMZM2G387076	0	2.01213	0.999	0.589	0	0			Histone superfamily protein
GRMZM2G071959	0	1.62948	0.974	0.584	0	0	histone2b1	H2B,HTB9	Histone superfamily protein
GRMZM2G028955	0	1.89156	0.974	0.586	0	0	histone2A2
GRMZM2G181153	0	1.66025	0.983	0.609	0	0	histone H4 family6	sks5	Histone superfamily protein
GRMZM2G112912	0	1.83006	0.995	0.628	0	0		H2B,HTB9	Histone superfamily protein
GRMZM2G073275	0	1.94143	0.985	0.64	0	0	histone H4 family1	ATISU1,ISU1	Histone superfamily protein
GRMZM2G016232	0	1.57836	0.994	0.65	0	0			Histone superfamily protein
GRMZM2G066528	0	1.75905	0.99	0.648	0	0	HMG-transcription factor 13		C2 calcium/lipid-binding plant phosphoribosyltransferase family protein
GRMZM2G072855	0	1.66981	0.997	0.655	0	0	histone H4 family4		Histone superfamily protein
GRMZM2G041381	0	1.58412	0.984	0.676	0	0		HTA13	histone H2A 13
GRMZM2G003002	0	1.29893	0.972	0.703	0	0			winged-helix DNA-binding transcription factor family protein
GRMZM2G421279	0	1.78411	1	0.725	0	0	histone H4 family3	ATPRP2,PRP2	Histone superfamily protein
GRMZM2G119071	0	1.88903	1	0.736	0	0	histone2b2	H2B,HTB9	Histone superfamily protein
GRMZM2G401581	0	1.58128	0.992	0.731	0	0	histone H3 family1		Histone superfamily protein
GRMZM2G130079	0	1.71197	0.99	0.733	0	0			Histone superfamily protein
GRMZM2G305027	0	1.3011	0.983	0.735	0	0		H2B,HTB9	Histone superfamily protein
GRMZM2G401147	0	1.99424	0.997	0.747	0	0		H2B,HTB9	Histone superfamily protein
GRMZM2G080274	0	1.86519	0.986	0.753	0	0	histone one (H1) 101	HIS1-3	histone H1-3
GRMZM2G305046	0	2.03266	1	0.764	0	0	histone2A1	HTA12	histone H2A 12
GRMZM2G078314	0	1.89096	0.995	0.769	0	0			Histone superfamily protein
GRMZM2G161560	0	0.927213	0.982	0.761	0	0		ATBBC1,BBC1,RSU2	breast basic conserved 1
GRMZM2G479684	0	1.86812	1	0.777	0	0			Histone superfamily protein
GRMZM2G151826	0	1.67691	0.994	0.774	0	0		HTA2	histone H2A 2
GRMZM5G864735	0	1.90863	0.994	0.779	0	0		ANQ1,ATMKK6,MKK6	Histone superfamily protein
GRMZM2G063896	0	1.81019	0.997	0.794	0	0		NHL8	Histone superfamily protein
GRMZM2G121221	0	1.51825	0.991	0.796	0	0	histone H1 106a	CIPK4,SnRK3.3	winged-helix DNA-binding transcription factor family protein
GRMZM2G332838	0	1.80695	0.997	0.803	0	0			Histone superfamily protein
GRMZM2G141432	0	1.67042	0.997	0.803	0	0		H2B,HTB9	Histone superfamily protein
GRMZM2G304575	0	1.74039	0.993	0.8	0	0		H2B,HTB9	Histone superfamily protein
GRMZM2G149178	0	1.06926	0.988	0.805	0	0	histone H4 family5		Histone superfamily protein
GRMZM2G143780	0	1.4008	0.995	0.835	0	0	histone408	KING1	Histone superfamily protein
GRMZM2G106133	0	1.05492	0.999	0.862	0	0	high mobility group family A 102
GRMZM2G163939	0	1.50704	0.999	0.885	0	0		H2B,HTB9	Histone superfamily protein
GRMZM2G042047	0	0.631405	0.977	0.869	0	0		HTA2	histone H2A 2
GRMZM2G151726	0	1.41007	0.996	0.886	0	0		HTA2	histone H2A 2
GRMZM2G047813	0	1.83977	1	0.9	0	0		HTA12	histone H2A 12
GRMZM2G079089	0	1.18499	0.998	0.902	0	0	thioredoxin h homolog3	H2B,HTB9	Histone superfamily protein
AC233865.1_FG001	0	1.42205	0.999	0.903	0	0			Histone superfamily protein
GRMZM2G003306	0	1.88428	1	0.913	0	0		HTA12	histone H2A 12
GRMZM2G050833	0	0.445956	0.999	0.937	0	0		HTA11	histone H2A 11
GRMZM2G046841	0	1.66277	1	0.966	0	0		H2B,HTB9	Histone superfamily protein
GRMZM2G164020	0	1.17986	1	0.976	0	0	histone one (H1)		winged-helix DNA-binding transcription factor family protein
GRMZM2G401308	0	0.752897	0.997	0.975	0	0	histone1a		winged-helix DNA-binding transcription factor family protein
GRMZM2G051879	0	0.549338	1	0.995	0	0
GRMZM2G171387	0	0.636367	1	0.997	0	0			Histone superfamily protein
GRMZM2G118355	0	0.839845	0.999	0.997	0	0		ATHPT,HPT1,TPT1,VTE2	Histone superfamily protein
GRMZM2G461447	8.64e-306	0.400747	0.457	0.133	2.47e-301	0	variant in methylation103	ORTH2,VIM1	Zinc finger (C3HC4-type RING finger) family protein
GRMZM2G417089	8.25e-299	0.392662	0.477	0.146	2.36e-294	0	JUMONJI-transcription factor 22	ATMYB61,MYB61	transcription factor jumonji (jmjC) domain-containing protein
GRMZM2G052688	2.41e-298	0.336911	0.348	0.078	6.89e-294	0		ATBARD1,BARD1,ROW1	breast cancer associated RING 1
GRMZM2G074818	1.65e-294	0.275676	0.325	0.069	4.7e-290	0		ATRAD21.3,SYN4	sister chromatid cohesion 1 protein 4
GRMZM2G091069	6.75e-292	0.31018	0.31	0.063	1.93e-287	0		UBP21	ubiquitin-specific protease 21
GRMZM2G011615	7.96e-266	0.497548	0.666	0.303	2.27e-261	0		ARPC3	alpha/beta-Hydrolases superfamily protein
GRMZM2G361659	1.21e-255	0.319351	0.429	0.131	3.45e-251	0	E2F-DP-transcription factor 213	DEL1,E2FE,E2L3	DP-E2F-like 1
GRMZM2G076128	3.8e-249	0.324855	0.464	0.157	1.08e-244	0		PSF3,TTN10	GINS complex protein
GRMZM2G383623	5.62e-243	0.389094	0.621	0.267	1.6e-238	0	structural maintenance of chromosomes4	ATCAP-C,ATSMC3,ATSMC4,SMC3	structural maintenance of chromosome 3
GRMZM2G101268	6e-242	0.176813	0.212	0.034	1.71e-237	0
GRMZM2G098714	1.18e-241	0.408272	0.336	0.089	3.36e-237	0		ATRPA70B,RPA70B	RPA70-kDa subunit B
GRMZM2G129987	1.94e-236	0.647793	0.601	0.281	5.55e-232	0			Chaperone DnaJ-domain superfamily protein
GRMZM2G064503	4.28e-236	0.392813	0.518	0.202	1.22e-231	0		KAM1,MUR3	Exostosin family protein
GRMZM2G169642	5.51e-235	0.197095	0.225	0.04	1.57e-230	0			secE/sec61-gamma protein transport protein
GRMZM2G178215	3.94e-234	0.27255	0.37	0.107	1.13e-229	0		CYCA3;1	Cyclin A3;1
GRMZM2G108712	2.22e-222	0.930256	0.782	0.485	6.33e-218	0	proliferating cell nuclear antigen2	ATPCNA2,PCNA2	proliferating cell nuclear antigen 2
GRMZM2G123920	7.73e-215	0.324775	0.542	0.227	2.21e-210	0			Protein kinase superfamily protein
GRMZM2G096458	1.78e-202	0.402913	0.496	0.208	5.07e-198	0		FAS1,NFB2	chromatin assembly factor-1 (FASCIATA1) (FAS1)
GRMZM2G008657	1.66e-200	0.516655	0.596	0.29	4.72e-196	0		ATVHA-C2,AVA-2PE,AVA-P2	ATPase, F0/V0 complex, subunit C protein
GRMZM2G080314	1.58e-196	0.190896	0.235	0.051	4.52e-192	0		ATBRCA1,BRCA1	breast cancer susceptibility1
GRMZM2G300788	4.93e-194	0.351252	0.648	0.33	1.41e-189	0		BGAL9	beta galactosidase 9
GRMZM2G055968	8.46e-190	0.257921	0.331	0.101	2.41e-185	0		CIPK10,PKS2,SIP1,SNRK3.8	F-box/RNI-like superfamily protein
GRMZM2G077227	2.86e-187	0.421894	0.84	0.542	8.17e-183	0		IQD6	IQ-domain 6
GRMZM2G121210	1.99e-184	0.269198	0.746	0.361	5.69e-180	0		ATTOPII,TOPII	topoisomerase II
GRMZM2G042593	6.04e-183	0.240848	0.418	0.152	1.72e-178	0	Maize Nuclear Envelope-Associated Protein1	ACG1,ATMSI4,FVE,MSI4,NFC04,NFC4	Transducin family protein / WD-40 repeat family protein
GRMZM2G107540	9.81e-181	0.49084	0.368	0.131	2.8e-176	0		G-H2AX,GAMMA-H2AX,H2AXB,HTA3	gamma histone variant H2AX
GRMZM2G492915	1.55e-174	0.314689	0.496	0.22	4.42e-170	0		ASF1B,SGA01,SGA1	anti- silencing function 1b
GRMZM2G404056	1.22e-170	0.185277	0.252	0.066	3.49e-166	0		ATNADP-ME3,NADP-ME3	DNA repair metallo-beta-lactamase family protein
GRMZM2G069911	1.29e-168	0.669774	0.911	0.764	3.67e-164	0	histone one (H1)	HIS1-3	histone H1-3
GRMZM5G834758	5.56e-168	0.287985	1	0.999	1.59e-163	0	high mobility group protein1	HMGB3,NFD03,NFD3	high mobility group B3
GRMZM2G472945	2.16e-153	0.312022	0.507	0.228	6.16e-149	0	TUB-transcription factor 8	AtTLP8,TLP8	tubby like protein 8
GRMZM2G171466	2.76e-153	0.500899	0.404	0.163	7.86e-149	0		NACA2	nascent polypeptide-associated complex subunit alpha-like protein 2
GRMZM2G121543	3.47e-152	0.268726	0.506	0.238	9.89e-148	0	recombination protein51 gene a	ATRAD51,RAD51	RAS associated with diabetes protein 51
GRMZM2G363437	1.15e-151	0.231382	0.205	0.05	3.28e-147	0	cyclin18	CYCA3;4	CYCLIN A3;4
GRMZM2G006452	2.37e-150	0.277924	0.502	0.23	6.77e-146	0	structural maintenance of chromosomes2	ATSMC2	Structural maintenance of chromosomes (SMC) family protein
GRMZM2G152408	2.02e-148	0.203147	0.309	0.105	5.77e-144	0			zinc finger (C3HC4-type RING finger) family protein / BRCT domain-containing protein
GRMZM2G138840	4.21e-145	0.296781	0.587	0.312	1.2e-140	0			Transducin/WD40 repeat-like superfamily protein
GRMZM2G339151	2.27e-144	0.2093	0.321	0.114	6.49e-140	0	variant in methylation102	ORTH2,VIM1	Zinc finger (C3HC4-type RING finger) family protein
GRMZM2G000608	7.99e-142	0.243832	0.481	0.213	2.28e-137	0	Maize LINC KASH AtSINE-like2	ATOFP6,OFP6	ovate family protein 6
GRMZM2G044762	1.04e-140	0.665562	0.81	0.587	2.97e-136	0		DUT1	DUTP-PYROPHOSPHATASE-LIKE 1
GRMZM5G873455	1.12e-140	0.1335	0.171	0.037	3.2e-136	0			Purple acid phosphatases superfamily protein
GRMZM2G007258	9.04e-140	0.241594	0.467	0.217	2.58e-135	0		TTN9	titan9
GRMZM5G851405	5.82e-139	0.292236	0.546	0.288	1.66e-134	0	histone acetyltransferase1	HAC07,HAC7,HAG02,HAG2	histone acetyltransferase of the GNAT family 2
GRMZM2G110212	1.84e-138	0.211514	0.332	0.124	5.26e-134	0	MutS homolog2	ATMSH7,MSH6-2,MSH7	MUTS homolog 7
GRMZM2G010105	4.25e-138	0.310283	0.341	0.133	1.21e-133	0		FAS1,NFB2	chromatin assembly factor-1 (FASCIATA1) (FAS1)
GRMZM2G068316	4.23e-132	0.212196	0.361	0.146	1.21e-127	0		UBP12	Chaperone DnaJ-domain superfamily protein
GRMZM5G871126	5.68e-132	0.223776	0.365	0.15	1.62e-127	0		AESP,ESP,RSW4	DDT domain superfamily
GRMZM2G064145	6.54e-132	0.309927	0.593	0.341	1.87e-127	0	nucleosome/chromatin assembly factor group E (ACF1 homologs) 102	ATNFXL1,NFXL1	DDT domain-containing protein
GRMZM5G824534	1.71e-131	0.209459	0.337	0.132	4.88e-127	0		CLB4,CSB3,GCPE,HDS,ISPG	4-hydroxy-3-methylbut-2-enyl diphosphate synthase
GRMZM2G115998	3.19e-131	0.237798	0.357	0.145	9.1e-127	0			F-box family protein
GRMZM2G115812	2.35e-130	0.269876	0.609	0.317	6.69e-126	0			2-oxoglutarate (2OG) and Fe(II)-dependent oxygenase superfamily protein
GRMZM2G025340	1.18e-129	0.286359	0.62	0.356	3.36e-125	0		SMC6A	structural maintenance of chromosomes 6A
GRMZM2G004878	1.35e-129	0.271222	0.509	0.266	3.84e-125	0		HMGA	high mobility group A
GRMZM2G304362	2.07e-129	0.331498	0.558	0.297	5.91e-125	0	ribonucleotide reductase large subunit1	ATRNR1,CLS8,R1,RNR1	ribonucleotide reductase 1
GRMZM2G125850	3.97e-124	0.365084	0.391	0.171	1.13e-119	0		ATGPT2,GPT2	glucose-6-phosphate/phosphate translocator 2
GRMZM2G040389	6.44e-124	0.37843	0.784	0.537	1.84e-119	0			selenium binding
GRMZM2G122327	1.47e-121	0.25316	0.283	0.103	4.19e-117	0	ferredoxin5		P-loop containing nucleoside triphosphate hydrolases superfamily protein
GRMZM2G171181	1.65e-120	0.300053	0.999	0.988	4.72e-116	0			Ribosomal protein L14p/L23e family protein
GRMZM2G011213	5.06e-120	0.39603	0.708	0.479	1.44e-115	0			Mitochondrial glycoprotein family protein
GRMZM2G425986	4.84e-119	0.213616	0.383	0.167	1.38e-114	0			HhH-GPD base excision DNA repair family protein
GRMZM2G083964	9.76e-119	0.214032	0.48	0.237	2.79e-114	0	CCAAT-HAP5-transcription factor 54	NF-YC10	nuclear factor Y, subunit C10
GRMZM2G176820	1.97e-116	0.367836	0.603	0.368	5.62e-112	0		PRPL11	plastid ribosomal protein l11
GRMZM2G495626	8.35e-116	0.228639	0.61	0.323	2.38e-111	0	cell division control protein homolog3	CDC2B,CDKB1;1	cyclin-dependent kinase B1;1
GRMZM2G032350	1.47e-114	0.224717	0.432	0.207	4.2e-110	0			Protein kinase protein with adenine nucleotide alpha hydrolases-like domain
GRMZM2G029922	1.8e-112	0.215481	0.384	0.176	5.13e-108	0		CIPK10,PKS2,SIP1,SNRK3.8	SOS3-interacting protein 1
GRMZM2G057486	9.8e-111	0.155562	0.181	0.051	2.79e-106	0			F-box/RNI-like superfamily protein
GRMZM2G326328	3.14e-109	0.209933	0.368	0.163	8.96e-105	0		ECT2	binding
GRMZM2G035944	1.88e-107	0.194799	0.228	0.076	5.37e-103	0	TCP-transcription factor 7	TCP5	TEOSINTE BRANCHED 1, cycloidea and PCF transcription factor 5
GRMZM2G158835	1.16e-106	0.472009	0.683	0.483	3.31e-102	0	RNA binding protein 1	CP29	chloroplast RNA-binding protein 29
GRMZM2G056867	1.58e-106	0.161093	0.256	0.093	4.5e-102	0		ATHSP70,HSP70	Nse4, component of Smc5/6 DNA repair complex
GRMZM2G119691	3.07e-105	0.260724	0.49	0.265	8.75e-101	0	embryo defective17		Acyl-CoA N-acyltransferase with RING/FYVE/PHD-type zinc finger domain
GRMZM2G130746	2.41e-104	0.259148	0.997	0.98	6.87e-100	0		HTA12	histone H2A 12
GRMZM2G099074	4.69e-104	0.243708	0.394	0.193	1.34e-99	0		emb1379	embryo defective 1379
GRMZM2G162316	8.73e-103	0.149754	0.206	0.067	2.49e-98	0			DNAJ heat shock N-terminal domain-containing protein
GRMZM5G857379	2.28e-102	0.182222	0.321	0.136	6.52e-98	0		RAD23-3,RAD23C	Transducin/WD40 repeat-like superfamily protein
GRMZM5G809195	3.13e-102	0.333809	0.333	0.147	8.92e-98	0	Aux/IAA-transcription factor5	IAA27,PAP2	phytochrome-associated protein 2
GRMZM2G320689	1.29e-100	0.210102	0.414	0.198	3.68e-96	0	kinesin-related protein4		P-loop containing nucleoside triphosphate hydrolases superfamily protein
GRMZM2G352274	8.55e-100	0.205344	0.391	0.182	2.44e-95	0		PYM,UVI4	uv-b-insensitive 4
GRMZM2G013463	2.77e-99	0.366115	0.429	0.225	7.9e-95	0	siamese-related1		RNA binding;RNA binding
GRMZM5G825512	3.56e-98	0.227738	0.267	0.105	1.02e-93	0		ATORC6,ORC6	origin recognition complex protein 6
GRMZM5G898330	3.98e-98	0.127668	0.179	0.054	1.14e-93	0
GRMZM2G096184	3.42e-97	0.186273	0.331	0.147	9.77e-93	0		EMB2656	ARM repeat superfamily protein
GRMZM2G076526	1.09e-95	0.242833	0.395	0.2	3.1e-91	0	male sterile2	ABCG26,WBC27	ABC-2 type transporter family protein
GRMZM2G036262	1.84e-94	0.529323	0.353	0.169	5.25e-90	0		ATMLO12,MLO12	Seven transmembrane MLO family protein
GRMZM5G878541	2.14e-93	0.220349	0.521	0.294	6.09e-89	0	wee1	ATWEE1,WEE1	WEE1 kinase homolog
GRMZM2G162233	5.08e-93	0.181949	0.243	0.093	1.45e-88	0		NDF6	NDH dependent flow 6
GRMZM2G398807	3.63e-92	0.494806	0.262	0.105	1.04e-87	0			Bifunctional inhibitor/lipid-transfer protein/seed storage 2S albumin superfamily protein
GRMZM2G141386	1.06e-91	0.335611	0.666	0.458	3.02e-87	0	RNA recognition motif1	GAUT4	RNA-binding (RRM/RBD/RNP motifs) family protein
GRMZM2G041125	6.28e-91	0.168097	0.302	0.131	1.79e-86	0			Protein kinase superfamily protein
GRMZM2G360907	9.4e-91	0.0900839	0.119	0.028	2.68e-86	0		APUM3,PUM3	pumilio 3
GRMZM2G436981	1.01e-90	0.191494	0.517	0.274	2.89e-86	0	kinesin-related protein11	ATK1,KATA,KATAP	kinesin 1
GRMZM2G000592	2.69e-90	0.0947078	0.114	0.026	7.66e-86	0		NMT1,PEAMT,XPL1	DNA repair metallo-beta-lactamase family protein
GRMZM2G030768	2.76e-90	0.261486	0.312	0.143	7.87e-86	0	chromatin complex subunit A		Helicase protein with RING/U-box domain
GRMZM5G849149	3.84e-90	0.151534	0.277	0.115	1.1e-85	0		ATDUF3,ATUROS,DUF3,HEMD,UROS	uroporphyrinogen-III synthase family protein
GRMZM2G146143	9.32e-90	0.18023	0.379	0.184	2.66e-85	0
GRMZM2G109165	9.89e-90	0.345038	0.637	0.429	2.82e-85	0			Ribosomal protein L3 family protein
GRMZM2G082384	9.08e-89	0.200256	0.492	0.264	2.59e-84	0
GRMZM2G145756	3.13e-87	0.154749	0.262	0.108	8.92e-83	0		EMB3013,RUK	Protein kinase family protein with ARM repeat domain
GRMZM2G005486	3.48e-87	0.174908	0.335	0.157	9.92e-83	0			F-box/RNI-like superfamily protein
GRMZM2G177165	6.96e-87	0.217879	0.452	0.249	1.99e-82	0	chromatin complex subunit A 101	ATDDM1,CHA1,CHR01,CHR1,DDM1,SOM1,SOM4	chromatin remodeling 1
GRMZM2G103740	9.88e-87	0.232015	0.617	0.402	2.82e-82	0		EMB1968,RFC4	ATPase family associated with various cellular activities (AAA)
GRMZM2G048821	2.5e-85	0.242388	0.398	0.214	7.13e-81	0	chloroplast thymidine kinase1	ATPS2,PS2	Thymidine kinase
GRMZM2G011129	2.98e-85	0.258249	0.624	0.408	8.51e-81	0	nucleic acid binding protein1	ATRBP31,ATRBP33,CP31,RBP31	31-kDa RNA binding protein
GRMZM2G414141	5.94e-84	0.139457	0.223	0.085	1.7e-79	0		KING1	transcription coactivators
GRMZM2G032721	3.31e-83	0.203382	0.27	0.117	9.43e-79	0			Ribosomal protein PSRP-3/Ycf65
GRMZM2G043212	3.09e-82	0.321377	0.626	0.429	8.81e-78	0			zinc finger (Ran-binding) family protein
GRMZM2G134398	3.95e-81	0.176844	0.321	0.154	1.13e-76	0			antitermination NusB domain-containing protein
GRMZM2G106061	1.13e-80	0.256992	0.575	0.368	3.22e-76	0		ATRAB8D,ATRABE1B,RABE1b	RAB GTPase homolog E1B
GRMZM5G832300	4.45e-80	0.156862	0.237	0.097	1.27e-75	0			RING/U-box superfamily protein
GRMZM2G035325	5.37e-80	0.177903	0.381	0.2	1.53e-75	0			SWIB complex BAF60b domain-containing protein
GRMZM2G051894	7.17e-80	0.117904	0.187	0.066	2.05e-75	0		ANAC041,NAC041	ARM repeat superfamily protein
GRMZM2G122337	1.35e-79	0.432345	0.363	0.185	3.86e-75	0	ferredoxin1	ATFD2,FED A	2Fe-2S ferredoxin-like superfamily protein
GRMZM2G060690	6.91e-79	0.222161	0.517	0.316	1.97e-74	0		CYCA3;1	Cyclin A3;1
GRMZM2G031983	1.11e-78	0.12956	0.164	0.054	3.17e-74	0	C2C2-GATA-transcription factor 15	GATA21,GNC	GATA type zinc finger transcription factor family protein
GRMZM2G027867	9.7e-78	0.169942	0.392	0.204	2.77e-73	0
GRMZM2G142097	2.47e-77	0.330057	0.593	0.406	7.05e-73	0			Divalent ion symporter
GRMZM2G158293	2.08e-76	0.12381	0.178	0.063	5.94e-72	0			Nuclear transport factor 2 (NTF2) family protein with RNA binding (RRM-RBD-RNP motifs) domain
GRMZM2G396114	5.75e-76	0.124861	0.134	0.039	1.64e-71	0	Homeobox-transcription factor 36	BLH4,SAW2	BEL1-like homeodomain 4
GRMZM2G003765	8.48e-76	0.278893	0.708	0.527	2.42e-71	0	multiple organellar RNA editing factor9		plastid developmental protein DAG, putative
GRMZM2G124502	2.29e-75	0.138612	0.247	0.106	6.54e-71	0			SWIB complex BAF60b domain-containing protein
GRMZM2G117238	2.43e-75	0.147156	0.271	0.122	6.94e-71	0	origin recognition complex2	ATORC2,ORC2	origin recognition complex second largest subunit 2
GRMZM2G164325	3.21e-75	0.275953	0.553	0.349	9.15e-71	0		SLD5	DNA replication protein-related
GRMZM2G180815	3.77e-75	0.159845	0.375	0.197	1.08e-70	0			Transducin/WD40 repeat-like superfamily protein
GRMZM2G083497	9.53e-75	0.232008	0.86	0.697	2.72e-70	0		RPS15A	ribosomal protein S15A
GRMZM2G163956	1.58e-74	0.112164	0.153	0.05	4.51e-70	0		G-H2AX,GAMMA-H2AX,H2AXB,HTA3	gamma histone variant H2AX
GRMZM2G175177	2.4e-74	0.233039	0.777	0.587	6.86e-70	0		ATRPA32B,RPA32B	Replication protein A, subunit RPA32
GRMZM2G008558	3.22e-74	0.172536	0.408	0.225	9.18e-70	0	GeBP-transcription factor 10		DNA-binding storekeeper protein-related transcriptional regulator
GRMZM2G019621	4.68e-74	0.140042	0.253	0.111	1.33e-69	0		NAGS2	P-loop containing nucleoside triphosphate hydrolases superfamily protein
GRMZM2G092632	5.93e-74	0.252335	0.583	0.397	1.69e-69	0		CLPP6,NCLPP1,NCLPP6	CLP protease proteolytic subunit 6
GRMZM2G060000	1.5e-73	0.20248	0.483	0.293	4.27e-69	0	E2F-DP-transcription factor 212	DEL1,E2FE,E2L3	DP-E2F-like 1
GRMZM2G005859	1.8e-73	0.174591	0.28	0.13	5.15e-69	0
GRMZM2G430871	2.47e-72	0.268322	0.469	0.277	7.06e-68	0	OVATE-transcription factor 27	EMB2770,STA1	pre-mRNA splicing factor-related
GRMZM2G133895	3.43e-72	0.212902	0.555	0.349	9.79e-68	0			SET domain-containing protein
GRMZM2G006505	7.71e-71	0.181216	0.318	0.158	2.2e-66	0			leucine-rich repeat transmembrane protein kinase family protein
GRMZM2G174107	8.94e-71	0.25299	0.454	0.27	2.55e-66	0		ARAPPT,CUE1,PPT	Glucose-6-phosphate/phosphate translocator-related
GRMZM2G360021	7.72e-70	0.310394	0.6	0.42	2.2e-65	0		RPL12-C	ribosomal protein L12-C
GRMZM2G008764	2.81e-69	0.154543	0.339	0.17	8.02e-65	0	IQ-domain 12	IQD6	IQ-domain 6
GRMZM2G096962	5.37e-69	0.306767	0.559	0.382	1.53e-64	0		RPL9	ribosomal protein L9
GRMZM2G463913	7.23e-69	0.303315	0.675	0.51	2.06e-64	0			Translation protein SH3-like family protein
GRMZM2G031761	1.16e-68	0.177846	0.373	0.202	3.32e-64	0		FLU	Tetratricopeptide repeat (TPR)-like superfamily protein
GRMZM2G069594	2e-68	0.237365	0.865	0.728	5.7e-64	0			Ribosomal L38e protein family
GRMZM2G147266	2.24e-68	0.243053	0.607	0.413	6.38e-64	0		TBL34	TRICHOME BIREFRINGENCE-LIKE 34
GRMZM2G126292	3.71e-68	0.18956	0.543	0.347	1.06e-63	0		RFC3,RFC5	replication factor C subunit 3
GRMZM2G042492	5.59e-68	0.353885	0.648	0.492	1.6e-63	0		ATGER1,GER1,GLP1	Ribosomal protein L34
GRMZM2G091031	1.97e-67	0.125451	0.215	0.089	5.61e-63	0		SGR2	shoot gravitropism 2 (SGR2)
GRMZM2G171484	4.73e-67	0.248316	0.878	0.749	1.35e-62	0			RNA binding Plectin/S10 domain-containing protein
GRMZM2G351304	4.76e-67	0.161057	0.317	0.161	1.36e-62	0		ATFBP7,FBP7	basic helix-loop-helix (bHLH) DNA-binding superfamily protein
GRMZM2G122656	1.96e-66	0.19304	0.745	0.543	5.59e-62	0			Nucleic acid-binding, OB-fold-like protein
GRMZM2G057571	2.69e-66	0.168275	0.323	0.168	7.68e-62	0			zinc knuckle (CCHC-type) family protein
GRMZM2G167338	3.32e-66	0.0852163	0.113	0.032	9.48e-62	0		ATTERT,TERT	telomerase reverse transcriptase
GRMZM2G095826	4.64e-66	0.268239	0.64	0.468	1.32e-61	0		ATFD3,FD3	ferredoxin 3
GRMZM2G067303	5.08e-66	0.235804	0.936	0.847	1.45e-61	0			Cystathionine beta-synthase (CBS) family protein
GRMZM2G006763	8.82e-66	0.0784227	0.106	0.029	2.52e-61	0			Pentatricopeptide repeat (PPR) superfamily protein
GRMZM2G061728	9.89e-66	0.129794	0.232	0.102	2.82e-61	0	Maize Nuclear Envelope-Associated Protein2
GRMZM2G176840	3.19e-65	0.185024	0.478	0.294	9.12e-61	0		PPL1	PsbP-like protein 1
GRMZM2G171426	7.04e-65	0.177633	0.998	0.998	2.01e-60	0			Ribosomal protein S24e family protein
GRMZM2G083526	7.39e-65	0.235166	0.742	0.54	2.11e-60	0		CER3,FLP1,WAX2,YRE	Fatty acid hydroxylase superfamily
GRMZM2G028444	1.35e-64	0.122903	0.104	0.028	3.84e-60	0		LAP6	Chalcone and stilbene synthase family protein
GRMZM2G145496	1.51e-64	0.213131	0.583	0.392	4.3e-60	0		RPL27	ribosomal protein large subunit 27
GRMZM5G832108	3.89e-64	0.254162	0.85	0.712	1.11e-59	0		ATCNGC1,CNGC1	Ribosomal protein S4
GRMZM2G005353	7.12e-64	0.221817	0.285	0.139	2.03e-59	0	yabby14	AAP2	amino acid permease 2
GRMZM5G826801	1.11e-63	0.178629	0.309	0.159	3.16e-59	0		RPL12-C	ribosomal protein L12-C
GRMZM2G129261	2.58e-63	0.212934	0.423	0.248	7.37e-59	0	naked endosperm1	AtIDD5,IDD5	indeterminate(ID)-domain 5
GRMZM2G468475	1.65e-62	0.070577	0.092	0.023	4.72e-58	0		ATRPA70B,RPA70B	RPA70-kDa subunit B
GRMZM2G014844	2.56e-62	0.917393	0.425	0.274	7.29e-58	0	beta-glucosidase3	BGLU13	beta glucosidase 13
GRMZM2G011006	3.35e-62	0.339254	0.652	0.471	9.55e-58	0		ATOXS3,OXS3	oxidative stress 3
GRMZM2G143588	5.25e-62	0.179086	0.479	0.305	1.5e-57	0		POLD2	DNA polymerase delta small subunit
GRMZM2G018403	1.49e-61	0.212183	0.427	0.261	4.26e-57	0			Ribosomal protein L21
GRMZM2G091419	3.86e-61	0.192592	0.416	0.248	1.1e-56	0	plastid transcriptionally active chromosome 10 homolog	PDE312,PTAC10	Nucleic acid-binding, OB-fold-like protein
GRMZM5G864424	3.91e-61	0.133889	0.259	0.125	1.11e-56	0	superoxide dismutase12	FSD3	Fe superoxide dismutase 3
GRMZM2G007441	1.55e-60	0.183219	0.318	0.17	4.43e-56	0		CAO,CPSRP43	chloroplast signal recognition particle component (CAO)
GRMZM2G181231	1.64e-60	0.215361	0.415	0.248	4.67e-56	0		CHO,EMB133,TFC D,TTN1	Protein kinase superfamily protein
GRMZM2G073351	2.69e-60	0.232805	0.641	0.437	7.68e-56	0	protochlorophyllide reductase3	PORA	protochlorophyllide oxidoreductase A
GRMZM2G164558	3.21e-60	0.265841	0.553	0.365	9.16e-56	0			cytochrome b6f complex subunit (petM), putative
AC207722.2_FG009	5.02e-60	0.311456	0.605	0.412	1.43e-55	0	light harvesting chlorophyll a/b binding protein2	LHB1B2,LHCB1.5	photosystem II light harvesting complex gene B1B2
GRMZM2G431344	8.93e-60	0.134613	0.292	0.147	2.55e-55	0
GRMZM2G096944	1.5e-59	0.131606	0.264	0.13	4.29e-55	0			Plant protein of unknown function (DUF863)
GRMZM5G821139	1.54e-59	0.246346	0.634	0.454	4.38e-55	0			Transcription elongation factor (TFIIS) family protein
GRMZM2G047732	2.61e-59	0.215283	0.978	0.957	7.45e-55	0
GRMZM2G470942	3.54e-59	0.273386	0.597	0.411	1.01e-54	0
GRMZM2G063592	3.97e-59	0.153323	0.35	0.194	1.13e-54	0		DEGP2	DEGP protease 2
GRMZM2G071790	4.02e-59	0.1294	0.851	0.631	1.15e-54	0	beta tubulin6b	TUB6	beta-6 tubulin
GRMZM2G363408	1.35e-58	0.153333	0.189	0.08	3.85e-54	0			Cell division control, Cdc6
GRMZM2G118005	1.66e-58	0.185408	0.384	0.227	4.75e-54	0			Translation elongation factor EF1B/ribosomal protein S6 family protein
GRMZM2G076263	2.12e-58	0.14797	0.245	0.117	6.05e-54	0		GHS1	Ribosomal protein S21 family protein
GRMZM2G090422	2.46e-58	0.184945	0.998	0.994	7.02e-54	0	mouse transplantation antigen homolog1		Ribosomal protein L13 family protein
GRMZM2G143870	2.62e-58	0.188862	0.327	0.183	7.47e-54	0		ABCG40,ATABCG40,ATPDR12,PDR12	RNA-binding (RRM/RBD/RNP motifs) family protein
GRMZM2G164965	3.98e-58	0.282886	0.572	0.409	1.13e-53	0		RPL15	ribosomal protein L15
GRMZM5G803952	4.63e-58	0.161319	0.999	0.998	1.32e-53	0			Ribosomal protein L18e/L15 superfamily protein
GRMZM2G028302	4.67e-58	0.185294	0.447	0.271	1.33e-53	0		PSAP,PSI-P,PTAC8,TMP14	photosystem I P subunit
GRMZM2G326066	7.18e-58	0.213641	0.907	0.806	2.05e-53	0			Ribosomal L27e protein family
GRMZM2G030731	1.04e-57	0.191226	0.994	0.988	2.96e-53	0		CYP711A1,MAX1	Ribosomal protein L18e/L15 superfamily protein
GRMZM2G108643	2.91e-57	0.259304	0.684	0.519	8.31e-53	0		RKL1	Ribosomal protein L17 family protein
GRMZM2G047720	4.01e-57	0.231463	0.358	0.205	1.14e-52	0		ATMLO1,MLO1	Seven transmembrane MLO family protein
GRMZM2G134130	5.47e-57	0.189743	0.336	0.184	1.56e-52	0		PSBY,YCF32	photosystem II BY
GRMZM2G076329	6.55e-57	0.176577	0.415	0.256	1.87e-52	0			Replication factor-A protein 1-related
GRMZM2G064640	2.33e-56	0.23101	0.925	0.84	6.65e-52	0			Ribosomal protein S4
GRMZM2G082032	2.53e-56	0.371613	0.612	0.449	7.21e-52	0			N-terminal nucleophile aminohydrolases (Ntn hydrolases) superfamily protein
GRMZM2G074898	2.87e-56	0.182881	0.994	0.984	8.2e-52	0			nucleotide binding;nucleic acid binding;RNA binding
GRMZM2G349380	3.64e-56	0.083526	0.104	0.031	1.04e-51	0
GRMZM2G445958	3.95e-56	0.293369	0.674	0.481	1.13e-51	0		ATRPA2,ATRPA32A,ROR1,RPA2,RPA32A	replicon protein A2
GRMZM2G145962	4.75e-56	0.212966	0.435	0.277	1.35e-51	0		GHS1	Ribosomal protein S21 family protein
GRMZM2G051675	5.45e-56	0.116777	0.201	0.089	1.56e-51	0			Protein phosphatase 2C family protein
GRMZM2G133819	5.77e-56	0.107761	0.187	0.08	1.65e-51	0		MCM10	minichromosome maintenance 10
GRMZM2G161673	6.91e-56	0.169231	0.349	0.197	1.97e-51	0		CHLM	magnesium-protoporphyrin IX methyltransferase
GRMZM2G033576	7.98e-56	0.137178	0.454	0.272	2.28e-51	0		BIR1	Calcium-dependent lipid-binding (CaLB domain) family protein
GRMZM2G485559	8.11e-56	0.176349	0.398	0.24	2.31e-51	0		AtENODL17,ENODL17	early nodulin-like protein 17
GRMZM2G130351	9.25e-56	0.110042	0.191	0.082	2.64e-51	0			DNA primase, large subunit family
GRMZM2G036455	1.75e-55	0.101365	0.151	0.057	4.99e-51	0	protochlorophyllide reductase2	PORA	protochlorophyllide oxidoreductase A
GRMZM2G023748	2.47e-55	0.212893	0.976	0.933	7.06e-51	0		YSL7	Ribosomal protein L1p/L10e family
GRMZM2G153745	6.14e-55	0.194719	0.397	0.24	1.75e-50	0
GRMZM2G072315	7.24e-55	0.18085	0.983	0.966	2.07e-50	0	mouse transplantation antigen homolog2		Ribosomal protein L13 family protein
GRMZM2G123440	8.36e-55	0.143169	0.462	0.278	2.38e-50	0			alpha/beta-Hydrolases superfamily protein
GRMZM2G472023	1.38e-54	0.118162	0.215	0.1	3.94e-50	0		BRU1,MGO3,TSK	tetratricopeptide repeat (TPR)-containing protein
GRMZM2G158462	1.6e-54	0.183912	0.492	0.326	4.57e-50	0		ATRBP31,ATRBP33,CP31,RBP31	31-kDa RNA binding protein
GRMZM2G100732	2.6e-54	0.0903017	0.147	0.056	7.41e-50	0		emb2411	DNA replication helicase, putative
GRMZM2G120151	2.86e-54	0.18157	0.379	0.22	8.16e-50	0	TCP-transcription factor 23	TCP5	TEOSINTE BRANCHED 1, cycloidea and PCF transcription factor 5
GRMZM2G032711	6.03e-54	0.171061	0.452	0.287	1.72e-49	0	nucleosome/chromatin assembly factor 104	ATMSI1,MEE70,MSI1	Transducin/WD40 repeat-like superfamily protein
GRMZM2G017081	9.83e-54	0.140474	0.328	0.181	2.81e-49	0	cyclin9	CYC2BAT,CYC3B,CYCA2;2	mitotic-like cyclin 3B from Arabidopsis
GRMZM2G019586	1.34e-53	0.0423037	0.609	0.376	3.81e-49	0		ATVHA-C,DET3	vacuolar ATP synthase subunit C (VATC) / V-ATPase C subunit / vacuolar proton pump C subunit (DET3)
GRMZM6G798998	1.69e-53	0.188531	0.603	0.432	4.82e-49	0		RFC2	replication factor C 2
GRMZM2G059010	6.58e-53	0.132659	0.25	0.126	1.88e-48	0		POLA2	DNA polymerase alpha 2
GRMZM2G121075	1.35e-52	0.210539	0.944	0.875	3.86e-48	0			Ribosomal protein L11 family protein
GRMZM2G162369	1.36e-52	0.121836	0.177	0.076	3.89e-48	0		ATMTAN1,ATMTN1,MTAN1,MTN1	methylthioadenosine nucleosidase 1
GRMZM2G110328	2.26e-52	0.192262	0.958	0.906	6.46e-48	0		RPL24,RPL24B,STV1	Ribosomal protein L24e family protein
GRMZM2G170870	5.51e-52	0.240824	0.529	0.376	1.57e-47	0		emb2394	Ribosomal protein L6 family
GRMZM2G167766	6.15e-52	0.184523	0.27	0.142	1.76e-47	0		atylmg3,CCB3,YLMG3	cofactor assembly, complex C (B6F)
GRMZM2G071450	7.02e-52	0.277263	0.642	0.46	2e-47	0	plastocyanin homolog1	PETE1	plastocyanin 1
GRMZM2G062657	2.89e-51	0.081595	0.112	0.038	8.25e-47	0	GNAT-transcription factor 29		N-acetyltransferases;N-acetyltransferases
GRMZM2G010085	2.97e-51	0.206214	0.543	0.381	8.47e-47	0	chromatin complex subunit A 126b	CHR17	chromatin remodeling factor17
GRMZM2G153754	5.71e-51	0.112959	0.281	0.146	1.63e-46	0	CPP-transcription factor 1	ATTCX2,TCX2	TESMIN/TSO1-like CXC 2
GRMZM2G100639	1.4e-50	0.20537	0.561	0.383	4e-46	0	replication origin activator1	MCM3	Minichromosome maintenance (MCM2/3/5) family protein
GRMZM2G394827	1.47e-50	0.162637	0.999	0.997	4.21e-46	0			Ribosomal L28e protein family
GRMZM2G009936	1.61e-50	0.16495	0.999	0.996	4.58e-46	0		PRORP1	Ribosomal protein L36e family protein
GRMZM2G060800	1.65e-50	0.197252	0.354	0.211	4.71e-46	0	aldehyde dehydrogenase14	ALDH3H1,ALDH4	aldehyde dehydrogenase 3H1
GRMZM2G179976	1.84e-50	0.189411	0.615	0.439	5.24e-46	0		BAM1	Ribosomal protein L10 family protein
GRMZM2G021270	3.75e-50	0.0689856	0.625	0.41	1.07e-45	0		ATTOPII,TOPII	topoisomerase II
GRMZM5G854533	4.58e-50	0.182198	0.282	0.154	1.31e-45	0			chloroplast thylakoid lumen protein
GRMZM2G179424	8.13e-50	0.165248	0.304	0.169	2.32e-45	0			transducin family protein / WD-40 repeat family protein
GRMZM5G852185	3.12e-49	0.147049	1	0.998	8.9e-45	0		ATRPS13A,PFL2,RPS13,RPS13A	ribosomal protein S13A
GRMZM2G107987	3.54e-49	0.102672	0.18	0.08	1.01e-44	0		RAD23,RAD23B	RAD3-like DNA-binding helicase protein
GRMZM2G077851	4.88e-49	0.174435	0.996	0.989	1.39e-44	0			Ribosomal protein L2 family
GRMZM2G077219	9.25e-49	0.127367	0.239	0.121	2.64e-44	0		CHAL,EPFL6	allergen-related
GRMZM2G149257	1.87e-48	0.200174	0.875	0.757	5.32e-44	0		CID1,ERD15,LSR1	Translation protein SH3-like family protein
GRMZM2G180027	2.2e-48	0.126675	0.318	0.181	6.27e-44	0
GRMZM2G032315	2.22e-48	0.159676	0.999	0.997	6.34e-44	0	acidic ribosomal protein P1a
GRMZM2G068715	2.87e-48	0.238828	0.467	0.325	8.19e-44	0		CP29	chloroplast RNA-binding protein 29
GRMZM2G045678	3.72e-48	0.432366	0.255	0.136	1.06e-43	0	C2C2-Dof-transcription factor 39	CDF2	cycling DOF factor 2
GRMZM2G047759	4.28e-48	0.315103	0.171	0.076	1.22e-43	0			P-loop containing nucleoside triphosphate hydrolases superfamily protein
GRMZM2G113181	5.42e-48	0.175521	0.402	0.255	1.55e-43	0	mTERF protein domain12	pde191	Mitochondrial transcription termination factor family protein
GRMZM2G010257	6.71e-48	0.211663	0.815	0.695	1.92e-43	0	acidic ribosomal protein P2a-3		60S acidic ribosomal protein family
GRMZM2G126594	6.86e-48	0.189376	0.929	0.854	1.96e-43	0	60S ribosomal protein L17d	ABA3,ACI2,ATABA3,LOS5,SIR3	Ribosomal protein L22p/L17e family protein
GRMZM2G084958	8.72e-48	0.357046	0.572	0.407	2.49e-43	0	protochlorophyllide reductase1	PORA	protochlorophyllide oxidoreductase A
GRMZM2G149428	8.73e-48	0.271258	0.551	0.383	2.49e-43	0	light harvesting chlorophyll a/b binding protein5	LHCB5	light harvesting complex of photosystem II 5
GRMZM2G054713	1.3e-47	0.208692	0.585	0.406	3.71e-43	0		ATYSL3,YSL3	YELLOW STRIPE like 3
GRMZM2G178968	2.15e-47	0.169345	0.984	0.961	6.12e-43	0		ATMPK20,MPK20	Ribosomal protein L7Ae/L30e/S12e/Gadd45 family protein
GRMZM2G119471	2.3e-47	0.219611	0.486	0.336	6.57e-43	0			Ribosomal L5P family protein
GRMZM5G829928	4.88e-47	0.171315	0.523	0.363	1.39e-42	0	plastid transcriptionally active6	PTAC6	plastid transcriptionally active 6
GRMZM2G029536	5.91e-47	0.114281	0.313	0.175	1.69e-42	0			Transducin/WD40 repeat-like superfamily protein
GRMZM2G011253	7.06e-47	0.187757	0.734	0.569	2.01e-42	0		GLT1	Ribosomal protein L31e family protein
GRMZM2G177508	7.69e-47	0.168816	0.201	0.096	2.19e-42	0	PBA1 homolog1		Cell differentiation, Rcd1-like protein
GRMZM2G179677	8.17e-47	0.173788	0.273	0.149	2.33e-42	0	indeterminate domain p1	AtIDD2,IDD2	indeterminate(ID)-domain 2
GRMZM2G062230	9.17e-47	0.0782407	0.124	0.047	2.62e-42	0		TKI1	TSL-kinase interacting protein 1
GRMZM2G589470	1.06e-46	0.178159	0.458	0.298	3.01e-42	0	TCP-transcription factor 33		Plant protein of unknown function (DUF828) with plant pleckstrin homology-like region
GRMZM2G017419	1.22e-46	0.152281	0.367	0.222	3.48e-42	0		ATF2,TRXF2	thioredoxin F2
AC185108.3_FG011	1.36e-46	0.105878	0.124	0.046	3.89e-42	0
GRMZM2G394962	1.47e-46	0.150388	0.346	0.207	4.2e-42	0		ATIM	timeless family protein
GRMZM2G080355	2.55e-46	0.183669	0.326	0.194	7.28e-42	0		42614	stress enhanced protein 1
GRMZM2G166946	2.94e-46	0.128014	0.228	0.115	8.39e-42	0	TCP-transcription factor 30	TCP5	TEOSINTE BRANCHED 1, cycloidea and PCF transcription factor 5
GRMZM2G148211	3.05e-46	0.164217	0.47	0.315	8.71e-42	0		AtUGT85A2,UGT85A2	UDP-glucosyl transferase 85A2
GRMZM2G372200	3.15e-46	0.0916541	0.146	0.06	8.99e-42	0		ATMST1,ATRDH1,MST1,ST1,STR1	BRCT domain-containing DNA repair protein
GRMZM2G115245	3.89e-46	0.119936	0.265	0.143	1.11e-41	0		EMB2780	DNA binding;nucleotide binding;nucleic acid binding;DNA-directed DNA polymerases;DNA-directed DNA polymerases
GRMZM2G124307	4.31e-46	0.173893	0.871	0.745	1.23e-41	0	temperature-induced lipocalin2	ATTIL,TIL	temperature-induced lipocalin
GRMZM2G047513	4.84e-46	0.19368	0.527	0.38	1.38e-41	0			Ribosomal protein S10p/S20e family protein
GRMZM2G154267	7e-46	0.125596	0.27	0.147	2e-41	0		ATDPB2,CYL2,DPB2	DNA polymerase epsilon subunit B2
GRMZM2G081102	7.54e-46	0.156022	0.983	0.966	2.15e-41	0		ATBBC1,BBC1,RSU2	breast basic conserved 1
GRMZM2G010196	8.4e-46	0.250907	0.534	0.397	2.4e-41	0	ycf54 homolog		Ribosomal L28 family
GRMZM2G019695	1.28e-45	0.167147	0.728	0.569	3.65e-41	0			Protein of unknown function (DUF1685)
GRMZM2G021822	1.93e-45	0.0931729	0.18	0.083	5.51e-41	0		ATMBF1B,MBF1B	multiprotein bridging factor 1B
GRMZM2G105644	2.04e-45	0.214997	0.486	0.327	5.83e-41	0	geranylgeranyl hydrogenase1	HY3,OOP1,PHYB	Pyridine nucleotide-disulphide oxidoreductase family protein
GRMZM2G029223	2.99e-45	0.0996229	0.216	0.107	8.52e-41	0
GRMZM2G410757	4.05e-45	0.087888	0.154	0.066	1.15e-40	0			Protein kinase superfamily protein
GRMZM2G087079	5.39e-45	0.141	0.279	0.155	1.54e-40	0
GRMZM2G178229	6.51e-45	0.111959	0.197	0.095	1.86e-40	0	cyclin21	CYCD4;1	CYCLIN D4;1
GRMZM2G038833	7.06e-45	0.201074	0.446	0.302	2.01e-40	0		ATXYN1,RXF12	Ribosomal L28 family
GRMZM2G156673	1e-44	0.139722	0.995	0.993	2.87e-40	0	ribosomal protein S5	ATRPS5B,RPS5B	ribosomal protein 5B
GRMZM2G099461	1.47e-44	0.157664	0.328	0.196	4.19e-40	0	CCAAT-HAP5-transcription factor 515	NF-YC13	nuclear factor Y, subunit C13
GRMZM2G152007	1.99e-44	0.106891	0.292	0.16	5.69e-40	0	budding inhibited by benzimidazoles homolog4	PSAG	Mad3/BUB1 homology region 1
GRMZM5G891282	2.38e-44	0.156528	0.503	0.347	6.78e-40	0		RPI2	ribose-5-phosphate isomerase 2
GRMZM2G026216	2.49e-44	0.167399	0.99	0.978	7.11e-40	0		ALIS1	Translation protein SH3-like family protein
GRMZM2G089421	5.02e-44	0.158363	0.996	0.989	1.43e-39	0
GRMZM2G110277	5.41e-44	0.0785605	0.099	0.034	1.54e-39	0	NADH dehydrogenase I subunit N1	ATHPA1,EMB2196,HISN6A,HPA1	oxidoreductases, acting on NADH or NADPH, quinone or similar compound as acceptor
GRMZM2G019325	1.01e-43	0.151902	0.99	0.98	2.88e-39	0	ribosomal protein S11	RPS11-BETA	ribosomal protein S11-beta
GRMZM2G146395	1.03e-43	0.119152	0.238	0.126	2.92e-39	0		ATFD3,FD3	ferredoxin 3
GRMZM2G115516	1.05e-43	0.0934921	0.18	0.084	3e-39	0	TCP-transcription factor 5
AC208110.2_FG006	1.05e-43	0.124638	0.398	0.243	3.01e-39	0		SPT	basic helix-loop-helix (bHLH) DNA-binding superfamily protein
GRMZM2G083138	1.34e-43	0.0545986	0.081	0.024	3.81e-39	0		ATRAD54,CHR25,RAD54	homolog of RAD54
GRMZM2G145758	1.34e-43	0.172573	0.188	0.091	3.83e-39	0	anther pollen histone1	ATPEX14,PED2,PEX14	Histone superfamily protein
GRMZM2G030858	1.45e-43	0.0750713	0.127	0.05	4.14e-39	0			transducin family protein / WD-40 repeat family protein
AC210003.2_FG004	1.67e-43	0.156804	0.633	0.454	4.76e-39	0		ATRBL2,RBL2	Peroxidase superfamily protein
GRMZM2G110294	2.97e-43	0.139199	0.244	0.13	8.46e-39	0
GRMZM2G044800	3.09e-43	0.149267	0.997	0.994	8.81e-39	0			Mitochondrial transcription termination factor family protein
GRMZM2G039586	6.42e-43	0.0809652	0.092	0.03	1.83e-38	0	C2C2-GATA-transcription factor 29	GATA21,GNC	GATA type zinc finger transcription factor family protein
GRMZM2G116135	7.74e-43	0.148266	0.998	0.994	2.21e-38	0		emb2386	Ribosomal protein L19e family protein
GRMZM2G361688	8.25e-43	0.102868	0.175	0.082	2.35e-38	0		HCF153	high chlorophyll fluorescence 153
GRMZM2G091900	9.49e-43	0.105092	0.245	0.131	2.71e-38	0		PAC	pale cress protein (PAC)
GRMZM2G152552	1.44e-42	0.17946	0.942	0.88	4.12e-38	0		ATERF1,ERF1	Ribosomal protein L34e superfamily protein
GRMZM2G100121	1.53e-42	0.168309	0.296	0.173	4.36e-38	0		FBL17	RNI-like superfamily protein
GRMZM2G065030	2.16e-42	0.0824749	0.127	0.051	6.15e-38	0		ATAVP3,AtVHP1;1,AVP-3,AVP1	Phosphoribosyltransferase family protein
GRMZM5G809078	2.51e-42	0.0652017	0.101	0.036	7.15e-38	0		DMR1,HSK	DNA primases
GRMZM2G181336	2.95e-42	0.140763	0.989	0.967	8.42e-38	0			Ribosomal protein L35Ae family protein
GRMZM2G087041	3.35e-42	0.115716	0.236	0.125	9.56e-38	0			Rhodanese/Cell cycle control phosphatase superfamily protein
GRMZM2G009538	5.36e-42	0.15188	0.474	0.326	1.53e-37	0			Leucine-rich repeat (LRR) family protein
GRMZM2G353103	6.42e-42	0.168552	0.982	0.964	1.83e-37	0			Ribosomal protein S5 domain 2-like superfamily protein
GRMZM2G074300	6.44e-42	0.139043	0.996	0.99	1.84e-37	0		ATRAB8D,ATRABE1B,RABE1b	Ribosomal protein S3 family protein
GRMZM2G134329	7.77e-42	0.0970404	0.215	0.111	2.22e-37	0		OTP81	Uncharacterized conserved protein (DUF2215)
GRMZM2G072415	8.43e-42	0.138652	0.592	0.428	2.4e-37	0		CUM2,EIF4G	Mitochondrial import inner membrane translocase subunit Tim17/Tim22/Tim23 family protein
GRMZM2G030203	1.01e-41	0.187947	0.462	0.323	2.88e-37	0			Ribosomal protein L10 family protein
AC204711.3_FG002	1.06e-41	0.0862025	0.12	0.047	3.01e-37	0	xylanase6		Glycosyl hydrolase family 10 protein
GRMZM2G170975	1.95e-41	0.0979089	0.147	0.065	5.55e-37	0	stomagen-like1	ATCRT1	RING/U-box superfamily protein
GRMZM2G028216	2.73e-41	0.19386	0.563	0.415	7.78e-37	0	ribosomal protein L29	APUM24,PUM24	Ribosomal L29 family protein
AC213654.3_FG003	2.94e-41	0.143731	0.283	0.166	8.39e-37	0			Tetratricopeptide repeat (TPR)-like superfamily protein
GRMZM2G157443	2.97e-41	0.137886	0.995	0.989	8.48e-37	0		ATPCNA2,PCNA2	60S acidic ribosomal protein family
GRMZM2G054896	3.41e-41	0.176043	0.442	0.302	9.74e-37	0		PSRP6	plastid-specific 50S ribosomal protein 6
GRMZM2G018946	5.31e-41	0.0822898	0.141	0.06	1.52e-36	0		ATRPA2,ATRPA32A,ROR1,RPA2,RPA32A	replicon protein A2
GRMZM2G157677	5.99e-41	0.0849573	0.157	0.071	1.71e-36	0		PYL2,RCAR14	PYR1-like 2
GRMZM2G174984	1.09e-40	0.273581	0.445	0.302	3.11e-36	0	photosystem II3	PSBR	photosystem II subunit R
GRMZM2G080222	1.09e-40	0.1704	0.908	0.827	3.12e-36	0			Ribosomal protein S19 family protein
GRMZM2G021921	1.15e-40	0.0543416	0.078	0.024	3.29e-36	0		CPK16	calcium-dependent protein kinase 16
GRMZM2G099352	1.17e-40	0.15448	0.99	0.986	3.34e-36	0	ribosomal protein S3		Ribosomal protein S3 family protein
GRMZM2G160351	1.56e-40	0.157689	0.956	0.916	4.44e-36	0			Zinc-binding ribosomal protein family protein
GRMZM2G081462	1.62e-40	0.164807	0.456	0.303	4.62e-36	0		ACSF,CHL27,CRD1	dicarboxylate diiron protein, putative (Crd1)
GRMZM2G089507	1.73e-40	0.136766	0.521	0.363	4.93e-36	0		ATGPAT1,GPAT1	Mitochondrial import inner membrane translocase subunit Tim17/Tim22/Tim23 family protein
GRMZM2G333916	2.52e-40	0.121988	0.241	0.132	7.19e-36	0	DNA methyl transferase1	DMT02,DMT2,MET02,MET2	DNA methyltransferase 2
GRMZM2G010991	3.06e-40	0.193147	0.679	0.525	8.74e-36	0			Ribosomal L22e protein family
GRMZM2G061485	3.16e-40	0.0912791	0.152	0.068	9.03e-36	0		ATRPA2,ATRPA32A,ROR1,RPA2,RPA32A	replicon protein A2
GRMZM6G781015	1.07e-39	0.137198	0.298	0.175	3.05e-35	0			DNA-binding storekeeper protein-related transcriptional regulator
GRMZM2G129015	1.19e-39	0.161159	0.983	0.955	3.39e-35	0			Ribosomal protein S26e family protein
GRMZM2G334041	2.31e-39	0.11676	0.267	0.153	6.6e-35	0	DNA methyl transferase8	DMT02,DMT2,MET02,MET2	DNA methyltransferase 2
GRMZM2G153999	2.67e-39	0.099871	0.211	0.11	7.62e-35	0		NF-YC10	Uncharacterised conserved protein (UCP030365)
GRMZM2G027728	3.12e-39	0.167346	0.946	0.897	8.91e-35	0	ribosomal protein L30		Ribosomal protein L7Ae/L30e/S12e/Gadd45 family protein
GRMZM2G147603	5.34e-39	0.100628	0.25	0.139	1.52e-34	0		APC6	anaphase promoting complex 6
GRMZM2G040477	5.62e-39	0.156314	0.982	0.966	1.6e-34	0	receptor for activated C kinase2	ATARCA,RACK1A,RACK1A_AT	Transducin/WD40 repeat-like superfamily protein
GRMZM2G069444	1.01e-38	0.0992189	0.116	0.047	2.87e-34	0			Late embryogenesis abundant 3 (LEA3) family protein
GRMZM2G071288	1.25e-38	0.142769	0.478	0.337	3.57e-34	0		AKIN10,KIN10,SNRK1.1	SNF1 kinase homolog 10
GRMZM2G086906	1.33e-38	0.166042	0.993	0.985	3.79e-34	0			Ribosomal S17 family protein
GRMZM2G021406	1.38e-38	0.183704	0.45	0.31	3.95e-34	0			hydroxyproline-rich glycoprotein family protein
GRMZM2G085266	1.74e-38	0.0980823	0.188	0.094	4.96e-34	0	arabidopsis trithorax homolog4	ATX4,SDG16	SET domain protein 16
GRMZM2G427468	2.25e-38	0.171592	0.88	0.787	6.41e-34	0			Ribosomal protein L18e/L15 superfamily protein
GRMZM2G013957	2.68e-38	0.173313	0.244	0.137	7.64e-34	0		ARP	cAMP-regulated phosphoprotein 19-related protein
GRMZM2G058250	3.24e-38	0.22138	0.727	0.607	9.23e-34	0		PSRP4	plastid-specific ribosomal protein 4
GRMZM2G398668	3.4e-38	0.0891227	0.172	0.083	9.71e-34	0			5\'-3\' exonuclease family protein
GRMZM2G413711	3.47e-38	0.109161	0.089	0.031	9.91e-34	0
GRMZM2G302712	4.63e-38	0.146859	0.472	0.334	1.32e-33	0		ATMSH1,CHM,CHM1,MSH1	Ribosomal L27e protein family
GRMZM2G120076	5.17e-38	0.0552809	0.086	0.03	1.48e-33	0		UBP21	ubiquitin-specific protease 21
GRMZM2G032419	8.28e-38	0.156776	0.814	0.683	2.36e-33	0			H/ACA ribonucleoprotein complex, subunit Gar1/Naf1 protein
GRMZM2G151955	8.97e-38	0.136558	0.297	0.179	2.56e-33	0			Leucine-rich repeat protein kinase family protein
GRMZM2G371944	1.12e-37	0.1467	0.532	0.384	3.19e-33	0			Plastid-lipid associated protein PAP / fibrillin family protein
GRMZM2G092432	1.63e-37	0.162652	0.442	0.302	4.66e-33	0		ACR8	ACT domain repeat 8
GRMZM2G089448	1.79e-37	0.160011	0.325	0.205	5.12e-33	0		ATVPS52,POK,TTD8	C2H2-like zinc finger protein
GRMZM2G085945	2.01e-37	0.134172	0.331	0.203	5.74e-33	0		ZFP8	zinc finger protein 8
GRMZM2G377797	3.41e-37	0.141824	0.993	0.987	9.74e-33	0			Ribosomal protein S5 domain 2-like superfamily protein
GRMZM2G009223	4.33e-37	0.190288	0.5	0.361	1.23e-32	0		ATGPT2,GPT2	glucose-6-phosphate/phosphate translocator 2
GRMZM2G021439	5.38e-37	0.0817654	0.153	0.072	1.53e-32	0		AtENODL9,ENODL9	damaged DNA binding;exodeoxyribonuclease IIIs
GRMZM2G051403	7.9e-37	0.111718	0.216	0.117	2.25e-32	0	photosystemI3		vacuolar ATPase subunit F family protein
GRMZM2G154648	1.6e-36	0.194573	0.622	0.48	4.57e-32	0		UBC19	ubiquitin-conjugating enzyme19
GRMZM2G474113	1.8e-36	0.0492976	0.066	0.019	5.15e-32	0		PAS2,PEP	Protein-tyrosine phosphatase-like, PTPLA
AC217300.3_FG005	2.71e-36	0.11799	0.261	0.153	7.72e-32	0			Ribosomal protein L10 family protein
GRMZM2G162445	2.8e-36	0.164772	0.368	0.24	7.98e-32	0		MCM3	Minichromosome maintenance (MCM2/3/5) family protein
GRMZM6G791392	3.14e-36	0.157893	0.918	0.851	8.95e-32	0		PGY2	Zinc-binding ribosomal protein family protein
GRMZM2G134104	3.89e-36	0.134467	0.462	0.326	1.11e-31	0		ATMSH6,MSH6,MSH6-1	MUTS homolog 6
GRMZM2G171229	4.48e-36	0.0337004	0.042	0.009	1.28e-31	0		ATCCT2,CCT2	phosphorylcholine cytidylyltransferase2
GRMZM2G118047	5.08e-36	0.184603	0.506	0.36	1.45e-31	0	HSF-transcription factor 28	ATHSF1,ATHSFA1A,HSF1,HSFA1A	heat shock factor 1
GRMZM2G119485	6.11e-36	0.10739	0.284	0.17	1.74e-31	0		BLH4,SAW2	BEL1-like homeodomain 4
GRMZM2G124143	7.69e-36	0.167927	0.84	0.73	2.19e-31	0		FEY,FEY3	Nucleic acid-binding, OB-fold-like protein
GRMZM2G130544	1.09e-35	0.148476	0.995	0.991	3.11e-31	0		GT72B1,UGT72B1	Ribosomal protein S13/S18 family
GRMZM2G163988	1.15e-35	0.17744	0.501	0.369	3.28e-31	0			chloroplast 30S ribosomal protein S20, putative
GRMZM2G088014	1.17e-35	0.111253	0.254	0.148	3.33e-31	0			DNA binding
GRMZM5G851698	1.19e-35	0.126403	0.995	0.99	3.41e-31	0	ribosomal proteinS6b	EMB3010,RPS6B	Ribosomal protein S6e
GRMZM2G147791	1.3e-35	0.148681	0.975	0.934	3.7e-31	0		ATPUMP1,ATUCP1,PUMP1,UCP,UCP1	Ribosomal L29e protein family
GRMZM5G868062	1.68e-35	0.136287	0.98	0.947	4.8e-31	0			Ribosomal protein L7Ae/L30e/S12e/Gadd45 family protein
GRMZM2G026085	1.79e-35	0.147998	0.658	0.509	5.12e-31	0		ATEB1A,ATEB1H2,EB1A	microtubule end binding protein EB1A
GRMZM2G171444	2.37e-35	0.171499	0.42	0.295	6.76e-31	0	ribosomal protein L19		Ribosomal protein L19 family protein
GRMZM2G084739	2.59e-35	0.169058	0.896	0.815	7.38e-31	0			Ribosomal protein L6 family
GRMZM2G120432	2.61e-35	0.157215	0.93	0.883	7.46e-31	0		emb2746	Ribosomal protein S11 family protein
GRMZM2G067456	2.66e-35	0.163891	0.778	0.643	7.6e-31	0		ATCLC-C,CLC-C	Ribosomal protein L2 family
GRMZM2G095333	2.68e-35	0.144875	0.246	0.143	7.66e-31	0		ATFKBP13,FKBP13	FK506-binding protein 13
GRMZM2G110657	2.92e-35	0.0440757	0.065	0.02	8.32e-31	0			Plastid-lipid associated protein PAP / fibrillin family protein
GRMZM2G300624	3.38e-35	0.0790053	0.154	0.073	9.64e-31	0		AESP,ESP,RSW4	homolog of separase
GRMZM2G028046	3.44e-35	0.0898091	0.128	0.056	9.81e-31	0			C2H2-like zinc finger protein
GRMZM2G116079	5.26e-35	0.556276	0.281	0.174	1.5e-30	0	putative zinc finger protein30		Ran BP2/NZF zinc finger-like superfamily protein
GRMZM2G153444	6.49e-35	0.0830281	0.146	0.068	1.85e-30	0		DSK2	Plastid-lipid associated protein PAP / fibrillin family protein
GRMZM2G085646	6.96e-35	0.210154	0.582	0.436	1.99e-30	0		PSAF	photosystem I subunit F
GRMZM2G042118	8.42e-35	0.129267	0.993	0.987	2.4e-30	0			RING/U-box superfamily protein
GRMZM2G078985	8.45e-35	0.148603	0.948	0.905	2.41e-30	0		AML1,ATRPS5A,RPS5A	ribosomal protein 5A
GRMZM2G053652	1.03e-34	0.147816	0.925	0.848	2.94e-30	0			Ribosomal protein S7e family protein
GRMZM2G141707	1.03e-34	0.184092	0.387	0.27	2.94e-30	0		TRX P,TRX z	Thioredoxin z
GRMZM2G128454	1.4e-34	0.133894	0.32	0.203	3.99e-30	0	thylakoid assembly 9		Bacterial sec-independent translocation protein mttA/Hcf106
GRMZM2G115499	1.42e-34	0.0372171	0.41	0.252	4.06e-30	0			Plant protein of unknown function (DUF936)
GRMZM2G151252	1.59e-34	0.139439	0.988	0.978	4.54e-30	0			Ribosomal protein S24e family protein
GRMZM2G002754	1.93e-34	0.128605	0.361	0.238	5.5e-30	0	pale and small1	BGAL17	2Fe-2S ferredoxin-like superfamily protein
GRMZM5G825759	2.04e-34	0.137318	0.324	0.207	5.82e-30	0			ATPase, F0 complex, subunit B/B\', bacterial/chloroplast
GRMZM2G038032	3.73e-34	0.166538	0.945	0.898	1.06e-29	0	receptor for activated C kinase1	ATARCA,RACK1A,RACK1A_AT	Transducin/WD40 repeat-like superfamily protein
GRMZM2G063258	4.54e-34	0.0633401	0.113	0.047	1.29e-29	0	glycerol-3-phosphate dehydrogenase5	GLY1,SFD1	NAD-dependent glycerol-3-phosphate dehydrogenase family protein
GRMZM2G018197	4.6e-34	0.132103	0.987	0.974	1.31e-29	0			Ribosomal protein L4/L1 family
GRMZM2G380457	5.69e-34	0.153007	0.464	0.326	1.62e-29	0
GRMZM2G061314	6.02e-34	0.0897857	0.134	0.062	1.72e-29	0		ATOST1,OST1,P44,SNRK2-6,SNRK2.6,SRK2E	Protein kinase superfamily protein
AC210013.4_FG019	7.29e-34	0.144638	0.906	0.818	2.08e-29	0		PAPS3	Ribosomal protein S5 family protein
GRMZM2G081644	9.26e-34	0.0627512	0.106	0.044	2.64e-29	0			Ribosomal protein L14
GRMZM2G146358	1.07e-33	0.14027	0.967	0.934	3.06e-29	0			Ribosomal protein L19e family protein
GRMZM2G074097	1.12e-33	0.123369	0.34	0.214	3.19e-29	0	thiamine biosynthesis2	THI1,THI4,TZ	thiazole biosynthetic enzyme, chloroplast (ARA6) (THI1) (THI4)
GRMZM2G103101	1.18e-33	0.0423537	0.058	0.016	3.37e-29	0	light harvesting complex a/b protein4	LHCA5	photosystem I light harvesting complex gene 5
GRMZM2G323013	1.19e-33	0.10625	0.157	0.077	3.39e-29	0
GRMZM2G108008	1.36e-33	0.123558	0.374	0.251	3.87e-29	0		emb1129	Nucleic acid-binding, OB-fold-like protein
GRMZM2G042080	1.4e-33	0.118915	0.347	0.228	3.99e-29	0	superoxide dismutase11	ATZFP2,ZFP2	zinc finger protein 2
GRMZM2G129804	1.56e-33	0.1213	0.317	0.204	4.44e-29	0		TAF9,TAFII21	elongation factor P (EF-P) family protein
GRMZM2G096958	1.71e-33	0.0967637	0.206	0.113	4.89e-29	0	nicotianamine aminotransferase1	MEE60	Tyrosine transaminase family protein
GRMZM2G031904	1.75e-33	0.17136	0.397	0.272	5e-29	0		ATCNGC20,CNBT1,CNGC20	cyclic nucleotide-binding transporter 1
GRMZM2G066222	1.85e-33	0.117231	1	0.998	5.28e-29	0	ribosomal protein S27	ARS27A,RS27A	ribosomal protein S27
GRMZM2G001160	2.08e-33	0.113727	0.278	0.169	5.93e-29	0		RECQI1	RECQ helicase l1
GRMZM2G157007	2.32e-33	0.132302	0.294	0.186	6.63e-29	0	50S ribosomal protein L40		Protein of unknown function (DUF793)
GRMZM2G178497	2.7e-33	0.154529	0.586	0.437	7.7e-29	0		ACA4	autoinhibited Ca(2+)-ATPase, isoform 4
GRMZM5G854334	3.98e-33	0.120596	0.259	0.156	1.14e-28	0			ENTH/ANTH/VHS superfamily protein
GRMZM2G139349	4.03e-33	0.128786	0.996	0.989	1.15e-28	0			Ribosomal protein S25 family protein
AC234157.1_FG002	4.14e-33	0.172051	0.465	0.342	1.18e-28	0	lethal embryo mutant1	RPS9,TWN3	ribosomal protein S9
GRMZM2G300945	4.33e-33	0.152108	0.304	0.194	1.23e-28	0			Transducin/WD40 repeat-like superfamily protein
GRMZM2G084868	4.33e-33	0.135722	0.987	0.98	1.23e-28	0	ribosomal protein S25		Ribosomal protein S25 family protein
GRMZM2G018770	4.38e-33	0.128074	0.983	0.954	1.25e-28	0		RPL16A	ribosomal protein large subunit 16A
GRMZM5G816891	5.12e-33	0.11739	0.379	0.254	1.46e-28	0
GRMZM2G117412	5.3e-33	0.0678895	0.103	0.042	1.51e-28	0		LHCA2*1,LHCA6	photosystem I light harvesting complex gene 6
GRMZM5G850966	6.56e-33	0.129914	0.997	0.995	1.87e-28	0		ATBCA5,BCA5	Ribosomal protein L36e family protein
AC197246.3_FG003	7.4e-33	0.139496	0.888	0.781	2.11e-28	0			Ribosomal protein L32e
GRMZM2G016250	7.78e-33	0.158391	0.942	0.881	2.22e-28	0		ATUPF1,LBA1,UPF1	Ribosomal L27e protein family
GRMZM2G035063	8.48e-33	0.144724	0.681	0.544	2.42e-28	0		ATSYP111,KN,SYP111	GroES-like family protein
GRMZM2G013342	9.21e-33	0.142795	0.408	0.272	2.63e-28	0	photosynthetic electron transport7	PSAD-1	photosystem I subunit D-1
GRMZM2G135654	9.82e-33	0.155664	0.846	0.735	2.8e-28	0			Ribosomal protein L7Ae/L30e/S12e/Gadd45 family protein
GRMZM2G052515	9.87e-33	0.10447	0.253	0.151	2.82e-28	0	E2F-DP-transcription factor 211	ATE2FA,E2F3	E2F transcription factor 3
AC197146.3_FG001	1.53e-32	0.0249411	0.031	0.005	4.35e-28	0		CDC45	cell division cycle 45
AC219006.2_FG007	2.37e-32	0.039516	0.058	0.017	6.77e-28	0	recombination protein51 gene e	ATRAD51B,RAD51B	DNA repair (Rad51) family protein
GRMZM2G177720	2.47e-32	0.130584	0.996	0.988	7.04e-28	0			Ribosomal protein S8 family protein
GRMZM2G040102	3.46e-32	0.108682	0.258	0.157	9.87e-28	0			RING/U-box superfamily protein
GRMZM2G527028	3.68e-32	0.208819	0.427	0.299	1.05e-27	0
GRMZM6G924006	3.76e-32	0.104383	0.258	0.154	1.07e-27	0	photo-system b P domain-containing protein1	ATMYB3R-1,ATMYB3R1,MYB3R-1,MYB3R1,PC-MYB1	Photosystem II reaction center PsbP family protein
GRMZM2G102242	3.82e-32	0.099236	0.265	0.161	1.09e-27	0		ATMND1	Mnd1 family protein
GRMZM2G137596	4.39e-32	0.114975	0.375	0.252	1.25e-27	0
AC233872.1_FG003	5.83e-32	0.136842	0.547	0.412	1.66e-27	0		SDN3	Mitochondrial glycoprotein family protein
GRMZM2G047219	7e-32	0.138603	0.318	0.205	2e-27	0			NAD(P)-binding Rossmann-fold superfamily protein
GRMZM2G019810	8.63e-32	0.101253	0.288	0.179	2.46e-27	0		TTN9	titan9
GRMZM2G084767	9.13e-32	0.11543	0.433	0.304	2.61e-27	0			ARM repeat superfamily protein
GRMZM2G066460	9.89e-32	0.125573	0.995	0.985	2.82e-27	0	60S acidic ribosomal protein P0		Ribosomal protein L10 family protein
GRMZM2G062885	9.95e-32	0.0599615	0.09	0.035	2.84e-27	0		CIA2	chloroplast import apparatus 2
GRMZM2G112050	1.08e-31	0.139019	0.723	0.596	3.09e-27	0		ATRPS13A,PFL2,RPS13,RPS13A	ribosomal protein S13A
GRMZM2G175562	1.1e-31	0.0854705	0.528	0.371	3.13e-27	0	oxygen evolving complex, 33kDa subunit	OEC33,PSBO-2,PSBO2	photosystem II subunit O-2
GRMZM5G828182	1.39e-31	0.114927	0.353	0.235	3.97e-27	0			Class-II DAHP synthetase family protein
GRMZM2G096690	1.4e-31	0.139654	0.994	0.977	4e-27	0
GRMZM2G143788	1.56e-31	0.159891	0.735	0.607	4.46e-27	0			SWIB/MDM2 domain superfamily protein
GRMZM2G059580	1.77e-31	0.142574	0.813	0.695	5.06e-27	0		WAK2	wall-associated kinase 2
GRMZM2G110298	1.81e-31	0.115304	0.356	0.239	5.16e-27	0		mtACP3	mitochondrial acyl carrier protein 3
GRMZM2G026802	1.9e-31	0.180189	0.326	0.215	5.41e-27	0	non-structural maintenance of chromosomes element 4 homolog1		Nse4, component of Smc5/6 DNA repair complex
GRMZM2G114893	3.02e-31	0.133653	0.364	0.245	8.6e-27	0
GRMZM2G152028	3.32e-31	0.0707348	0.096	0.039	9.48e-27	0		HISN7,IMPL2	myo-inositol monophosphatase like 2
GRMZM2G045977	4.17e-31	0.10061	0.198	0.11	1.19e-26	0	GRF-transcription factor 13	AtGRF3,GRF3	growth-regulating factor 3
GRMZM2G178341	4.26e-31	0.126444	0.99	0.979	1.21e-26	0			Ribosomal protein S13/S18 family
GRMZM5G899149	4.58e-31	0.142138	0.986	0.969	1.31e-26	0			Uncharacterised conserved protein UCP031088, alpha/beta hydrolase
GRMZM5G815323	4.66e-31	0.102729	0.354	0.23	1.33e-26	0		ATGT18,GT18	glycosyltransferase 18
GRMZM2G065012	5.74e-31	0.137233	0.374	0.258	1.64e-26	0		ATEHD1,EHD1	EPS15 homology domain 1
GRMZM2G132251	5.97e-31	0.0865246	0.095	0.039	1.7e-26	0			Serine/threonine-protein kinase WNK (With No Lysine)-related
GRMZM2G451224	6.67e-31	0.249704	0.385	0.264	1.9e-26	0	photosystem I H subunit1	PSAH-2,PSAH2,PSI-H	photosystem I subunit H2
GRMZM2G044198	1.17e-30	0.117813	0.371	0.254	3.32e-26	0		TAF8	TBP-associated factor 8
GRMZM2G159250	1.27e-30	0.123493	0.373	0.256	3.61e-26	0		AtcpRRF,cpRRF,HFP108,RRF	ribosome recycling factor, chloroplast precursor
GRMZM2G085153	1.27e-30	0.100579	0.264	0.162	3.63e-26	0			NAD(P)-linked oxidoreductase superfamily protein
GRMZM2G149975	1.31e-30	0.153731	0.917	0.866	3.75e-26	0		atnudt16,NUDT16	Ribosomal L29e protein family
GRMZM2G096123	1.32e-30	0.124175	0.995	0.992	3.77e-26	0			ACT-like protein tyrosine kinase family protein
GRMZM6G007923	1.46e-30	0.126106	0.584	0.448	4.16e-26	0	chitin synthase homolog1	ARC12,ATMINE1,MINE1	homologue of bacterial MinE 1
GRMZM2G028685	1.5e-30	0.0234148	0.026	0.004	4.28e-26	0			BRCT domain-containing DNA repair protein
GRMZM2G163081	1.53e-30	0.115599	0.998	0.996	4.38e-26	0	60S ribosomal protein L5-1 homolog b	ATL5,OLI5,PGY3,RPL5A	ribosomal protein L5
GRMZM2G085970	1.56e-30	0.0986716	0.259	0.159	4.46e-26	0	gamma-tubulin2	ATGCP2,GCP2,TUBG2	gamma-tubulin complex protein 2
GRMZM2G372074	1.66e-30	0.321996	0.353	0.243	4.73e-26	0			Bifunctional inhibitor/lipid-transfer protein/seed storage 2S albumin superfamily protein
GRMZM2G438386	1.85e-30	0.130154	0.253	0.155	5.29e-26	0	skewed root growth similar9	SKU5	Cupredoxin superfamily protein
GRMZM2G024354	2.1e-30	0.12503	0.997	0.992	5.99e-26	0	60S ribosomal protein L15		Ribosomal protein L23/L15e family protein
GRMZM2G129018	2.15e-30	0.125162	0.27	0.168	6.13e-26	0	calcineurin B-like-interacting protein kinase20	CIPK5,SnRK3.24	CBL-interacting protein kinase 5
GRMZM2G139680	2.5e-30	0.152309	0.78	0.657	7.14e-26	0		2-Cys Prx B,2CPB	2-cysteine peroxiredoxin B
GRMZM2G088880	2.73e-30	0.134971	0.96	0.925	7.78e-26	0			Zinc-binding ribosomal protein family protein
GRMZM2G032763	3.12e-30	0.092745	0.192	0.106	8.92e-26	0		ATMND1	Glutaredoxin family protein
GRMZM2G130358	3.15e-30	0.173847	0.61	0.485	8.98e-26	0		emb2184	Ribosomal protein L31
GRMZM2G068244	4.06e-30	0.135385	0.48	0.355	1.16e-25	0		DMR6	NAD(P)-binding Rossmann-fold superfamily protein
GRMZM2G104025	6.34e-30	0.133493	0.982	0.956	1.81e-25	0
GRMZM2G115901	7.01e-30	0.141727	0.841	0.738	2e-25	0			Ribosomal protein L32e
GRMZM2G145280	7.13e-30	0.134329	0.971	0.941	2.03e-25	0	breast basic conserved homolog1	ATBBC1,BBC1,RSU2	breast basic conserved 1
GRMZM2G161506	7.2e-30	0.103085	0.28	0.177	2.05e-25	0		B160	RNA-binding CRS1 / YhbY (CRM) domain protein
GRMZM2G013478	7.54e-30	0.138807	0.511	0.385	2.15e-25	0		ATNDPK2,NDPK IA,NDPK IA IA,NDPK1A,NDPK2	nucleoside diphosphate kinase 2
GRMZM2G121151	7.92e-30	0.148271	0.292	0.186	2.26e-25	0		ZFP8	zinc finger protein 8
GRMZM2G027451	7.94e-30	0.0941253	1	1	2.26e-25	0		RPL10C,SAG24	senescence associated gene 24
GRMZM5G827266	8.11e-30	0.109318	1	0.999	2.31e-25	0			Ribosomal protein S26e family protein
GRMZM2G012654	8.82e-30	0.144938	0.67	0.542	2.52e-25	0	CCAAT-DR1-transcription factor 16	NF-YB11	nuclear factor Y, subunit B11
GRMZM2G136889	8.96e-30	0.145512	0.632	0.503	2.56e-25	0		FAD8	fatty acid desaturase 8
GRMZM2G150648	9.32e-30	0.120899	0.983	0.952	2.66e-25	0		ATFBR1,ATFIB1,FBR1,FIB1,SKIP7	fibrillarin 1
GRMZM6G847892	9.47e-30	0.144693	0.707	0.581	2.7e-25	0		HCF153	H/ACA ribonucleoprotein complex, subunit Gar1/Naf1 protein
GRMZM6G300210	1.08e-29	0.144936	0.481	0.358	3.07e-25	0	pyrophosphate-energized proton pump1	AtPPa6,PPa6	pyrophosphorylase 6
GRMZM2G337387	1.17e-29	0.0857923	0.107	0.047	3.33e-25	0
GRMZM2G022130	1.19e-29	0.0886345	0.176	0.095	3.4e-25	0			NAD(P)-linked oxidoreductase superfamily protein
GRMZM2G075630	1.35e-29	0.124723	0.993	0.987	3.85e-25	0		ATERF3,ERF3	60S acidic ribosomal protein family
GRMZM2G159237	1.73e-29	0.137185	0.933	0.872	4.94e-25	0		RPSAb	40s ribosomal protein SA B
GRMZM2G013688	1.75e-29	0.0423	0.058	0.018	4.99e-25	0	bHLH-transcription factor 109
GRMZM2G026918	1.81e-29	0.0916272	0.29	0.182	5.17e-25	0
GRMZM2G032266	2.17e-29	0.0570183	0.098	0.041	6.19e-25	0			Phosphoenolpyruvate carboxylase family protein
GRMZM2G086573	2.56e-29	0.154409	0.201	0.114	7.32e-25	0	AP2-EREBP-transcription factor 24	AIL5,CHO1,EMK	AINTEGUMENTA-like 5
GRMZM2G009365	2.82e-29	0.116681	0.29	0.186	8.03e-25	0		HEMB1	Aldolase superfamily protein
GRMZM2G359217	3.21e-29	0.068736	0.151	0.077	9.17e-25	0	FHA-transcription factor 4		SMAD/FHA domain-containing protein
GRMZM2G098290	3.26e-29	0.157313	0.503	0.378	9.3e-25	0	glutamine synthetase1	ATGSL1,GLN2,GS2	glutamine synthetase 2
GRMZM2G074085	3.43e-29	0.142558	0.901	0.806	9.79e-25	0		ATMURE,MURE,PDE316	acid-amino acid ligases;ligases;ATP binding;ATP binding;ligases
GRMZM2G131638	3.78e-29	0.0763829	0.329	0.211	1.08e-24	0		SAY1	Vacuolar import/degradation, Vid27-related protein
GRMZM2G171452	4.36e-29	0.144485	0.789	0.682	1.24e-24	0		PGP20	Alba DNA/RNA-binding protein
GRMZM2G027219	6.83e-29	0.0648911	0.131	0.064	1.95e-24	0	violaxanthin de-epoxidase1	AVDE1,NPQ1	non-photochemical quenching 1
GRMZM2G025659	6.92e-29	0.038723	0.055	0.017	1.98e-24	0		ATTIF3K1,EIF3K,TIF3K1	alpha/beta-Hydrolases superfamily protein
GRMZM2G056424	7.59e-29	0.146263	0.376	0.255	2.17e-24	0		PSB27	photosystem II family protein
GRMZM2G150791	7.98e-29	0.223874	0.593	0.481	2.28e-24	0			Ankyrin repeat family protein
GRMZM2G071025	8.82e-29	0.104238	0.591	0.443	2.52e-24	0	chromatin complex subunit A 106	ATDDM1,CHA1,CHR01,CHR1,DDM1,SOM1,SOM4	chromatin remodeling 1
GRMZM2G023242	9.12e-29	0.125707	0.98	0.952	2.6e-24	0		ATBTF3,BTF3	basic transcription factor 3
GRMZM2G153476	9.9e-29	0.140156	0.469	0.349	2.83e-24	0		AtTudor1,TSN1,Tudor1	Ribosomal protein S13/S18 family
GRMZM2G169558	1.06e-28	0.145923	0.448	0.323	3.04e-24	0			Protein kinase superfamily protein
GRMZM2G102891	1.32e-28	0.155852	0.794	0.684	3.75e-24	0	acidic ribosomal protein P2a-2		60S acidic ribosomal protein family
GRMZM2G084465	1.36e-28	0.104462	0.999	0.998	3.88e-24	0			Eukaryotic aspartyl protease family protein
GRMZM5G875999	1.39e-28	0.0434911	0.035	0.008	3.96e-24	0	clavata3/esr-related5	ATPGMP,PGM,PGM1,STF1	phosphoglucomutase
GRMZM2G018228	1.72e-28	0.130752	0.941	0.886	4.91e-24	0			Ribosomal protein S8 family protein
GRMZM2G136262	1.95e-28	0.137072	0.719	0.594	5.57e-24	0		ACP4	acyl carrier protein 4
GRMZM2G159581	2.14e-28	0.0317314	0.043	0.011	6.1e-24	0			TraB family protein
GRMZM2G143590	2.29e-28	0.0561588	0.099	0.043	6.54e-24	0	synaptonemal complex protein ZIPPER1	ZYP1,ZYP1a	Myosin heavy chain-related protein
GRMZM2G480480	2.72e-28	0.0769379	0.248	0.148	7.76e-24	0			binding;calmodulin binding
GRMZM2G032564	3.14e-28	0.130092	0.967	0.942	8.96e-24	0			Ribosomal protein L34e superfamily protein
GRMZM2G439598	3.16e-28	0.0570031	0.086	0.035	9.01e-24	0
GRMZM2G111666	3.19e-28	0.0745555	0.077	0.03	9.09e-24	0		CIPK10,PKS2,SIP1,SNRK3.8	SOS3-interacting protein 1
GRMZM2G438121	3.22e-28	0.0767913	0.08	0.031	9.19e-24	0		emb1138	DEAD box RNA helicase (RH3)
GRMZM2G011373	3.37e-28	0.0626242	0.097	0.042	9.62e-24	0		NDF5	NDH-dependent cyclic electron flow 5
GRMZM2G176707	3.63e-28	0.128285	0.781	0.65	1.04e-23	0		NAP1;2,NFA02,NFA2	nucleosome assembly protein 1;2
GRMZM2G162748	3.73e-28	0.11125	0.313	0.205	1.06e-23	0	iron-sulfur protein1	PETC,PGR1	photosynthetic electron transfer C
GRMZM2G176217	4.32e-28	0.108358	0.57	0.422	1.23e-23	0	Rho-related protein6	ARR9,ATRR4	response regulator 9
GRMZM2G180724	4.36e-28	0.139014	0.831	0.729	1.24e-23	0	60S ribosomal protein L15	ATSFGH,SFGH	Ribosomal protein L23/L15e family protein
GRMZM2G101617	4.42e-28	0.0533416	0.084	0.034	1.26e-23	0			Mog1/PsbP/DUF1795-like photosystem II reaction center PsbP family protein
GRMZM2G155546	4.45e-28	0.11636	0.383	0.267	1.27e-23	0	ribonucleotide reductase small subunit2	ATTSO2,TSO2	Ferritin/ribonucleotide reductase-like family protein
GRMZM2G026117	7.82e-28	0.129196	0.309	0.208	2.23e-23	0	camouflage1	HEMC	hydroxymethylbilane synthase
GRMZM2G105368	9.11e-28	0.103882	0.37	0.255	2.6e-23	0		AXS2	UDP-D-apiose/UDP-D-xylose synthase 2
GRMZM2G019225	9.65e-28	0.0740872	0.167	0.089	2.75e-23	0		CHUP1	Hydroxyproline-rich glycoprotein family protein
GRMZM2G016236	1.05e-27	0.0650028	0.132	0.065	3.01e-23	0			NAD(P)-linked oxidoreductase superfamily protein
GRMZM2G062618	1.15e-27	0.123091	0.102	0.045	3.28e-23	0			Protein of unknown function, DUF617
GRMZM2G086788	1.26e-27	0.129252	0.416	0.299	3.59e-23	0		emb2394	Ribosomal protein L6 family
GRMZM5G813584	1.93e-27	0.141692	0.958	0.917	5.5e-23	0			Ribosomal L5P family protein
GRMZM2G075485	2.28e-27	0.127728	0.446	0.335	6.51e-23	0			Chaperone DnaJ-domain superfamily protein
GRMZM2G135501	2.73e-27	0.175986	0.603	0.48	7.79e-23	0			Protein of unknown function (DUF1677)
GRMZM2G032253	2.82e-27	0.104058	0.248	0.154	8.04e-23	0		NDF4	NDH-dependent cyclic electron flow 1
GRMZM2G140799	3.11e-27	0.108455	0.998	0.993	8.87e-23	0			Ribosomal protein L7Ae/L30e/S12e/Gadd45 family protein
GRMZM2G136283	3.14e-27	0.119118	0.434	0.315	8.95e-23	0		GLX2-2,GLY2	GMP synthase (glutamine-hydrolyzing), putative / glutamine amidotransferase, putative
GRMZM2G181194	3.42e-27	0.124456	0.842	0.743	9.76e-23	0		ATBPC1,BBR,BPC1	Ribosomal protein L1p/L10e family
GRMZM2G178603	3.44e-27	0.108311	0.276	0.177	9.82e-23	0	TCP-transcription factor 16	CCR2,CRTISO	TCP family transcription factor
GRMZM2G086637	3.59e-27	0.139387	0.723	0.574	1.02e-22	0			SEC14 cytosolic factor family protein / phosphoglyceride transfer family protein
GRMZM2G132794	3.6e-27	0.0957742	0.147	0.076	1.03e-22	0	GRAS-transcription factor 58	SGR7,SHR	GRAS family transcription factor
GRMZM2G094051	4.19e-27	0.124916	0.972	0.948	1.2e-22	0		AP3,ATAP3	Ribosomal protein L30/L7 family protein
GRMZM2G015277	4.21e-27	0.0952758	0.22	0.133	1.2e-22	0	chromatin complex subunit A 126b	CHR11	chromatin-remodeling protein 11
GRMZM2G445478	4.28e-27	0.0991558	0.215	0.129	1.22e-22	0		RSZ32	RNA-binding (RRM/RBD/RNP motifs) family protein with retrovirus zinc finger-like domain
GRMZM2G403620	4.42e-27	0.121119	0.727	0.584	1.26e-22	0	rough sheath2	CHAL,EPFL6	allergen-related
GRMZM5G864335	4.61e-27	0.138692	0.592	0.465	1.31e-22	0	peroxiredoxin3	2-Cys Prx B,2CPB	2-cysteine peroxiredoxin B
GRMZM2G309193	4.84e-27	0.207633	0.571	0.458	1.38e-22	0			ribosomal protein L2
GRMZM2G077088	5.79e-27	0.114155	0.903	0.813	1.65e-22	0			SWIB/MDM2 domain superfamily protein
GRMZM5G884137	5.88e-27	0.054851	0.085	0.035	1.68e-22	0	naked endosperm2	AtIDD5,IDD5	indeterminate(ID)-domain 5
GRMZM2G399901	6.19e-27	0.0769895	0.17	0.094	1.77e-22	0		CER1	Fatty acid hydroxylase superfamily
GRMZM2G145527	6.22e-27	0.101468	0.271	0.174	1.77e-22	0			Peptidase S24/S26A/S26B/S26C family protein
GRMZM2G022945	6.52e-27	0.0584696	0.112	0.052	1.86e-22	0	PHD-transcription factor 6	ATUBC2,UBC2	transcription coactivators
AC209819.3_FG012	7.32e-27	0.0590403	0.269	0.166	2.09e-22	0	Rho-related protein from plants 7	ARAC7,ATRAC7,ATROP9,RAC7,ROP9	RHO-related protein from plants 9
GRMZM2G016066	7.43e-27	0.175793	0.432	0.308	2.12e-22	0	photosynthetic electron transport9	PSAE-2	photosystem I subunit E-2
GRMZM2G168163	8.68e-27	0.0711889	0.16	0.086	2.48e-22	0		ATRBP47C,RBP47C	RNA-binding protein 47C
GRMZM2G157197	8.75e-27	0.127391	0.29	0.189	2.5e-22	0		ZFP4	zinc finger protein 4
GRMZM2G520811	9.07e-27	0.199447	0.249	0.156	2.59e-22	0			Protein phosphatase 2C family protein
GRMZM2G004057	1.11e-26	0.120673	0.979	0.959	3.17e-22	0			Translation protein SH3-like family protein
GRMZM2G402936	1.22e-26	0.179019	0.329	0.219	3.48e-22	0	light harvesting complex mesophyll7	LHB1B2,LHCB1.5	photosystem II light harvesting complex gene B1B2
GRMZM2G061963	1.26e-26	0.0909228	0.1	0.045	3.6e-22	0		DEAR3	josephin protein-related
GRMZM2G132862	1.3e-26	0.235668	0.269	0.177	3.7e-22	0
GRMZM2G377168	1.43e-26	0.0867194	0.496	0.354	4.09e-22	0			Photosystem II 5 kD protein
GRMZM2G476685	1.52e-26	0.113955	0.275	0.177	4.34e-22	0	cyclin20	ATCYCD1;1,CYCD1;1	CYCLIN D1;1
GRMZM2G108255	1.53e-26	0.0620598	0.118	0.056	4.38e-22	0		ATRMI1,BLAP75,RMI1	Domain of unknown function (DUF1767)
GRMZM2G055917	1.56e-26	0.0979084	0.32	0.214	4.46e-22	0		NEF1	no exine formation 1
GRMZM2G099285	1.64e-26	0.0497638	0.083	0.034	4.68e-22	0		APK1,APK1A	Protein kinase superfamily protein
GRMZM2G005973	1.83e-26	0.11301	0.371	0.263	5.22e-22	0		DMR6	Ribosomal protein L1p/L10e family
GRMZM2G001755	2.24e-26	0.126363	0.649	0.526	6.39e-22	0		CLPP3,NCLPP3	CLP protease proteolytic subunit 3
GRMZM2G411032	2.28e-26	0.0664597	0.149	0.079	6.51e-22	0			RING/FYVE/PHD zinc finger superfamily protein
GRMZM2G091189	2.37e-26	0.132158	0.934	0.894	6.76e-22	0		ATCPN21,CHCPN10,CPN10,CPN20,CPN21	chaperonin 20
GRMZM2G029543	3.04e-26	0.128516	0.555	0.435	8.66e-22	0			catalytics;transferases;[acyl-carrier-protein] S-malonyltransferases;binding
GRMZM5G836994	3.59e-26	0.199664	0.875	0.817	1.02e-21	0		AR2,ATR2	maturase K
GRMZM2G046011	3.77e-26	0.1226	0.919	0.832	1.07e-21	0		ATCYP20-2,CYP20-2	Ribosomal L38e protein family
GRMZM2G009025	3.95e-26	0.0800744	0.087	0.037	1.13e-21	0	cellulase 21	ATCEL2,CEL2	cellulase 2
GRMZM2G164854	4e-26	0.105154	0.357	0.247	1.14e-21	0			Transducin/WD40 repeat-like superfamily protein
GRMZM2G470438	4.46e-26	0.0543686	0.107	0.049	1.27e-21	0		TOP3A	topoisomerase 3alpha
GRMZM2G423831	5.14e-26	0.0745146	0.169	0.093	1.47e-21	0
GRMZM2G021149	5.26e-26	0.0956573	0.316	0.213	1.5e-21	0		KAN,KAN1	Small nuclear ribonucleoprotein family protein
GRMZM2G395736	5.7e-26	0.0591301	0.119	0.058	1.63e-21	0		MEI1	transcription coactivators
GRMZM2G060001	6.12e-26	0.0715193	0.188	0.108	1.75e-21	0			Uncharacterized conserved protein (DUF2215)
GRMZM2G091383	6.21e-26	0.133424	0.684	0.561	1.77e-21	0	ribosomal protein S24	CPK17	Ribosomal protein S24e family protein
GRMZM2G111172	6.22e-26	0.124652	0.813	0.694	1.78e-21	0			Ribosomal protein S19 family protein
GRMZM2G046061	6.48e-26	0.099512	0.267	0.171	1.85e-21	0		NRPB9A,NRPD9A,NRPE9A	RNA polymerases M/15 Kd subunit
GRMZM2G084757	7.27e-26	0.126668	0.848	0.737	2.08e-21	0			Ribosomal protein L23/L15e family protein
GRMZM2G168330	1e-25	0.115628	0.995	0.986	2.86e-21	0		GBF4	Ribosomal protein L14
GRMZM2G113720	1.1e-25	0.115682	0.974	0.943	3.13e-21	0			Ribosomal protein L18ae/LX family protein
GRMZM2G163641	1.15e-25	0.054505	0.102	0.046	3.27e-21	0	Homeobox-transcription factor 87	OCP3	overexpressor of cationic peroxidase 3
GRMZM2G152135	1.37e-25	0.122056	0.311	0.209	3.92e-21	0	hydroxylase3	B1,BCH1,BETA-OHASE 1,chy1	beta-hydroxylase 1
GRMZM2G150058	1.54e-25	0.122199	0.928	0.873	4.39e-21	0		anac082,NAC082,VNI1	Ribosomal protein L14p/L23e family protein
GRMZM2G042666	1.54e-25	0.08931	0.21	0.126	4.41e-21	0	indeterminate1 domain7	AtIDD4,IDD4	indeterminate(ID)-domain 4
GRMZM2G130379	1.56e-25	0.0849856	0.206	0.123	4.45e-21	0		PAT1	Rubredoxin-like superfamily protein
GRMZM2G305851	1.6e-25	0.123115	0.59	0.467	4.57e-21	0			Protein of unknown function (DUF3411)
GRMZM2G155662	1.96e-25	0.11475	0.497	0.381	5.58e-21	0	WHIRLY-transcription factor 1	ATWHY1,PTAC1,WHY1	ssDNA-binding transcriptional regulator
GRMZM2G129817	2.06e-25	0.12744	0.544	0.421	5.89e-21	0	MYB-related-transcription factor 106	ADA2B,PRZ1	homolog of yeast ADA2 2B
GRMZM2G143392	2.16e-25	0.0896251	0.245	0.154	6.15e-21	0	sigma factor sig2A	ABC1,ATSIG1,ATSIG2,SIG1,SIG2,SIGA,SIGB	RNApolymerase sigma subunit 2
GRMZM2G145258	2.42e-25	0.123029	0.82	0.714	6.9e-21	0			Ribosomal protein S3Ae
GRMZM2G077208	2.43e-25	0.109359	0.998	0.993	6.93e-21	0	acidic ribosomal protein P3	TBL14	60S acidic ribosomal protein family
GRMZM2G324507	2.83e-25	0.0263745	0.035	0.009	8.08e-21	0
GRMZM2G035017	3.01e-25	0.0931296	0.999	0.996	8.58e-21	0			Ribosomal protein S4 (RPS4A) family protein
GRMZM2G052111	3.08e-25	0.100639	0.211	0.128	8.78e-21	0		BAM1	Leucine-rich receptor-like protein kinase family protein
GRMZM2G372102	3.4e-25	0.0494305	0.044	0.013	9.7e-21	0		AZI1	azelaic acid induced 1
GRMZM2G052509	4.69e-25	0.0948273	0.168	0.095	1.34e-20	0		ATRAB-A3,ATRABA3,RABA3	RAB GTPase homolog A3
GRMZM2G155931	4.78e-25	0.0995601	0.999	0.998	1.36e-20	0			Ribosomal protein L32e
GRMZM2G168386	5.15e-25	0.0777863	0.199	0.118	1.47e-20	0			Protein of Unknown Function (DUF239)
GRMZM2G173501	5.69e-25	0.101513	0.286	0.19	1.62e-20	0		PAN	bZIP transcription factor family protein
GRMZM2G100403	5.75e-25	0.108209	0.967	0.954	1.64e-20	0			Ribosomal protein L4/L1 family
GRMZM2G044550	5.85e-25	0.06941	0.183	0.105	1.67e-20	0			endonuclease/exonuclease/phosphatase family protein
GRMZM2G168412	5.92e-25	0.0790924	0.209	0.127	1.69e-20	0			Radical SAM superfamily protein
GRMZM2G088060	6.19e-25	0.120101	0.961	0.924	1.77e-20	0			Ribosomal L28e protein family
GRMZM2G131897	6.39e-25	0.17135	0.186	0.109	1.82e-20	0	C2C2-Dof-transcription factor 18	MRH1	Dof-type zinc finger DNA-binding family protein
GRMZM2G110952	6.45e-25	0.125568	0.875	0.804	1.84e-20	0	Alfin-like-transcription factor 17		Ribosomal protein S12/S23 family protein
GRMZM2G033785	6.62e-25	0.0761031	0.342	0.227	1.89e-20	0		ZCF125	P-loop containing nucleoside triphosphate hydrolases superfamily protein
GRMZM2G101245	6.84e-25	0.157637	0.34	0.236	1.95e-20	0		MEF1	Protein kinase superfamily protein
GRMZM2G327564	7.61e-25	0.123034	0.983	0.973	2.17e-20	0			Translation protein SH3-like family protein
GRMZM2G157296	7.7e-25	0.113076	0.539	0.417	2.2e-20	0			Histone superfamily protein
GRMZM2G159393	8.21e-25	0.0863675	0.076	0.031	2.34e-20	0	Yucca2	YUC8	Flavin-binding monooxygenase family protein
GRMZM2G015925	8.36e-25	0.0979357	0.356	0.252	2.38e-20	0			Polynucleotidyl transferase, ribonuclease H-like superfamily protein
GRMZM2G154437	8.5e-25	0.0874527	0.29	0.192	2.43e-20	0	math-btb10	ATBPM4,BPM4	BTB-POZ and MATH domain 4
GRMZM2G035278	8.57e-25	0.139337	0.3	0.2	2.45e-20	0		ATMRP6,MRP6	Polyketide cyclase/dehydrase and lipid transport superfamily protein
GRMZM2G144387	9.33e-25	0.0859159	1	1	2.66e-20	0			Ribosomal protein L1p/L10e family
GRMZM2G026639	1.05e-24	0.0723562	0.17	0.096	3e-20	0		ATHPT,HPT1,TPT1,VTE2	homogentisate phytyltransferase 1
GRMZM2G166659	1.08e-24	0.114512	0.979	0.962	3.08e-20	0	60S ribosomal protein L23a	RPL23AB	ribosomal protein L23AB
GRMZM2G138258	1.16e-24	0.0446715	0.074	0.03	3.3e-20	0			Protein of unknown function (DUF3411)
GRMZM2G377855	1.22e-24	0.141768	0.273	0.178	3.49e-20	0		PSAG	photosystem I subunit G
GRMZM2G702426	1.35e-24	0.109432	0.994	0.986	3.86e-20	0	ribosomal protein L17b		Ribosomal protein L22p/L17e family protein
GRMZM2G023372	1.83e-24	0.114052	0.658	0.535	5.23e-20	0	musashi homolog1	ATMSI1,MEE70,MSI1	Transducin/WD40 repeat-like superfamily protein
GRMZM2G004679	1.84e-24	0.062221	0.134	0.07	5.24e-20	0			Chaperone DnaJ-domain superfamily protein
GRMZM2G084762	2.06e-24	0.0641191	0.14	0.074	5.89e-20	0	recombination protein51 gene b	ATRAD51,RAD51	RAS associated with diabetes protein 51
GRMZM2G005374	2.08e-24	0.0787552	0.219	0.135	5.95e-20	0			RNA-binding (RRM/RBD/RNP motifs) family protein
GRMZM2G072041	2.11e-24	0.104778	0.372	0.266	6.01e-20	0		EDA14,UTP11	embryo sac development arrest 14
GRMZM2G067752	2.29e-24	0.102617	0.392	0.285	6.54e-20	0		ANN5,ANNAT5	annexin 5
GRMZM2G461793	3.05e-24	0.102827	0.458	0.342	8.7e-20	0			MAK16 protein-related
GRMZM5G805627	3.11e-24	0.0977497	0.995	0.984	8.88e-20	0	maize CRY1 homolog1		Ribosomal protein S11 family protein
GRMZM2G019567	3.22e-24	0.117625	0.15	0.082	9.18e-20	0		WAG2	Protein kinase superfamily protein
GRMZM5G819807	3.23e-24	0.101193	0.458	0.343	9.22e-20	0		CLPR4	CLP protease R subunit 4
GRMZM2G458533	3.49e-24	0.0627728	0.131	0.068	9.96e-20	0		ATIPS2,ATMIPS2,MIPS2	Nucleic acid-binding proteins superfamily
GRMZM2G026614	3.53e-24	0.0756756	0.159	0.088	1.01e-19	0
AC206642.4_FG001	4.21e-24	0.11308	0.991	0.983	1.2e-19	0			Ribosomal L29 family protein
GRMZM2G058138	4.53e-24	0.115356	0.674	0.551	1.29e-19	0			Eukaryotic translation initiation factor 2 subunit 1
GRMZM2G090241	4.74e-24	0.105681	0.549	0.426	1.35e-19	0	dihydrodipicolinate reductase2		Dihydrodipicolinate reductase, bacterial/plant
GRMZM2G022442	4.92e-24	0.0472246	0.06	0.022	1.4e-19	0	beta-1,2-xylosyltransferase10
GRMZM2G064663	4.94e-24	0.0748081	0.202	0.121	1.41e-19	0		ATYLMG2,YLMG2	YGGT family protein
GRMZM2G435338	6.59e-24	0.12748	0.873	0.777	1.88e-19	0	DNA polymerase delta subunit 3a	RPL16A	ribosomal protein large subunit 16A
GRMZM2G161306	1.01e-23	0.0735823	0.174	0.1	2.89e-19	0			Rubredoxin-like superfamily protein
GRMZM2G154864	1.04e-23	0.106835	0.62	0.5	2.97e-19	0			Transducin/WD40 repeat-like superfamily protein
GRMZM2G044697	1.04e-23	0.079872	0.207	0.126	2.98e-19	0		ATEGY2,EGY2	ethylene-dependent gravitropism-deficient and yellow-green-like 2
GRMZM2G440916	1.1e-23	0.115697	0.491	0.379	3.12e-19	0	structural maintenance of chromosomes5	SMC5	structural maintenance of chromosomes 5
GRMZM2G039895	1.14e-23	0.0786366	0.221	0.137	3.26e-19	0	PHD-transcription factor 1		RING/FYVE/PHD-type zinc finger family protein
GRMZM2G447691	1.3e-23	0.186199	0.462	0.356	3.71e-19	0
GRMZM2G158437	1.51e-23	0.0730363	0.165	0.094	4.3e-19	0			NAD(P)-linked oxidoreductase superfamily protein
GRMZM2G106928	1.62e-23	0.15324	0.811	0.727	4.63e-19	0	superoxide dismutase14	CSD2,CZSOD2	copper/zinc superoxide dismutase 2
GRMZM5G871592	1.7e-23	0.0672695	0.156	0.087	4.84e-19	0			Domain of unknown function (DUF966)
GRMZM5G818058	1.71e-23	0.130884	0.462	0.349	4.89e-19	0		PSAP,PSI-P,PTAC8,TMP14	photosystem I P subunit
GRMZM2G143747	2.01e-23	0.0516847	0.055	0.019	5.72e-19	0		AtGH9C2,GH9C2	glycosyl hydrolase 9C2
GRMZM2G066101	2.01e-23	0.120082	0.428	0.313	5.73e-19	0	minichromosome maintenance4	MCM4	Minichromosome maintenance (MCM2/3/5) family protein
GRMZM2G081285	2.2e-23	0.137492	0.167	0.094	6.27e-19	0			RING/U-box superfamily protein
GRMZM2G116292	2.39e-23	0.0961891	0.999	0.999	6.82e-19	0		UBQ10	polyubiquitin 10
GRMZM2G177942	2.43e-23	0.0973535	0.274	0.181	6.94e-19	0
AC191069.3_FG004	2.53e-23	0.101638	0.471	0.356	7.23e-19	0			Cysteine proteinases superfamily protein
GRMZM2G419806	2.59e-23	0.173746	0.498	0.4	7.38e-19	0	oil yellow1	CHL I2,CHLI-2,CHLI2	magnesium chelatase i2
GRMZM2G148772	2.66e-23	0.170276	0.285	0.196	7.59e-19	0	C2C2-CO-like-transcription factor 18	ATCOL5,COL5	CONSTANS-like 5
GRMZM2G320099	2.69e-23	0.0685454	0.149	0.082	7.67e-19	0	pyrimidine deaminase1		Cytidine/deoxycytidylate deaminase family protein
GRMZM2G453388	2.92e-23	0.0974998	0.42	0.311	8.34e-19	0
GRMZM2G092590	3.01e-23	0.0489128	0.119	0.06	8.59e-19	0
GRMZM2G022837	3.25e-23	0.0455933	0.076	0.032	9.26e-19	0	isochorismate synthase like1	ATICS2,ICS2	isochorismate synthase 2
GRMZM2G115329	3.52e-23	0.14238	0.646	0.528	1.01e-18	0		BRX,NLM9	DZC (Disease resistance/zinc finger/chromosome condensation-like region) domain containing protein
GRMZM2G366622	3.54e-23	0.0900858	0.259	0.169	1.01e-18	0		HCF153	high chlorophyll fluorescence 153
GRMZM2G470756	5.46e-23	0.107682	0.045	0.014	1.56e-18	0	glutaredoxin5	ROXY2	Thioredoxin superfamily protein
AC196489.3_FG002	5.55e-23	0.116882	0.932	0.868	1.58e-18	0	ribosomal protein L12		Ribosomal protein L11 family protein
GRMZM2G043279	5.69e-23	0.105867	0.999	0.999	1.62e-18	0	60S ribosomal protein L35		Ribosomal L29 family protein
GRMZM5G870067	5.82e-23	0.0965694	0.173	0.102	1.66e-18	0		AtUGT85A2,UGT85A2	UDP-glucosyl transferase 85A2
GRMZM2G095968	5.94e-23	0.13884	0.248	0.162	1.69e-18	0	expansin-like6	ATEXLA1,ATEXPL1,ATHEXP BETA 2.1,EXLA1,EXPL1	expansin-like A1
GRMZM5G872392	6.2e-23	0.148322	0.276	0.186	1.77e-18	0	sugars will eventually be exported transporter15b	SAG29	senescence-associated gene 29
GRMZM6G578655	6.45e-23	0.10979	0.962	0.923	1.84e-18	0		MEF9	Zinc-binding ribosomal protein family protein
GRMZM2G136859	7.06e-23	0.0920062	0.215	0.133	2.01e-18	0	metal ion binding1	CAT7	Heavy metal transport/detoxification superfamily protein
GRMZM2G168335	7.85e-23	0.106438	0.381	0.281	2.24e-18	0			Rho termination factor
GRMZM2G043887	1.05e-22	0.0966217	0.248	0.161	2.99e-18	0		THA1	threonine aldolase 1
GRMZM2G002220	1.1e-22	0.106562	0.319	0.223	3.13e-18	0		AtHsp90.5,CR88,EMB1956,Hsp88.1,HSP90.5	Chaperone protein htpG family protein
GRMZM2G040890	1.11e-22	0.0971034	0.194	0.116	3.16e-18	0		AtMYB106,MYB106,NOK	Double Clp-N motif-containing P-loop nucleoside triphosphate hydrolases superfamily protein
GRMZM2G173649	1.12e-22	0.111299	0.784	0.682	3.18e-18	0			Small nuclear ribonucleoprotein family protein
GRMZM2G124566	1.12e-22	0.0933483	0.334	0.233	3.19e-18	0	GRF-transcription factor 9	AtGRF3,GRF3	growth-regulating factor 3
GRMZM2G111146	1.2e-22	0.110569	0.518	0.392	3.43e-18	0	bHLH-transcription factor 53		basic helix-loop-helix (bHLH) DNA-binding superfamily protein
GRMZM2G166684	1.22e-22	0.0661228	0.168	0.097	3.48e-18	0		APC6	anaphase promoting complex 6
GRMZM2G076017	1.24e-22	0.115028	0.753	0.641	3.54e-18	0			RNA-binding (RRM/RBD/RNP motifs) family protein
GRMZM2G399284	1.26e-22	0.1369	0.691	0.586	3.61e-18	0		ATCPN21,CHCPN10,CPN10,CPN20,CPN21	chaperonin 20
GRMZM2G361501	1.34e-22	0.065741	0.156	0.088	3.81e-18	0	methyl-methansulfonate, UV sensitive81 homolog1	ATMUS81,MUS81	Restriction endonuclease, type II-like superfamily protein
GRMZM2G168149	1.34e-22	0.103048	0.997	0.995	3.82e-18	0			Ribosomal protein S5 family protein
GRMZM2G006229	1.45e-22	0.0749791	0.18	0.107	4.14e-18	0
GRMZM2G006006	1.47e-22	0.105311	0.454	0.343	4.2e-18	0		ATGSR2,GSR2	Protein of unknown function (DUF3531)
GRMZM2G014276	1.65e-22	0.0808705	0.233	0.149	4.7e-18	0		TOZ	Transducin family protein / WD-40 repeat family protein
GRMZM2G122715	1.66e-22	0.110714	0.334	0.235	4.73e-18	0		CaS	calcium sensing receptor
GRMZM2G420436	1.69e-22	0.0806352	0.22	0.139	4.81e-18	0	magnesium transporter12	ATMGT10,GMN10,MGT10,MRS2-11	magnesium (Mg) transporter 10
GRMZM2G058404	1.77e-22	0.0528382	0.066	0.026	5.06e-18	0	geranylgeranyl pyrophosphate synthase3	GGPS1	geranylgeranyl pyrophosphate synthase 1
GRMZM2G126821	2.03e-22	0.102734	0.974	0.953	5.8e-18	0	acidic ribosomal protein P40	RPSAb	40s ribosomal protein SA B
AC190609.3_FG002	2.24e-22	0.102025	0.988	0.973	6.4e-18	0		ATERF-7,ATERF7,ERF7	Ribosomal L38e protein family
GRMZM2G024561	2.34e-22	0.0631301	0.147	0.082	6.68e-18	0		ATTRB1,TRB1	telomere repeat binding factor 1
GRMZM2G139198	2.68e-22	0.105318	0.554	0.435	7.63e-18	0			RNA-binding KH domain-containing protein
GRMZM5G887054	2.79e-22	0.091887	0.997	0.996	7.95e-18	0		emb2386	Ribosomal protein L19e family protein
GRMZM2G087207	2.83e-22	0.105959	0.449	0.339	8.08e-18	0		EMB2778,FKP1,HMGS,MVA1	hydroxymethylglutaryl-CoA synthase / HMG-CoA synthase / 3-hydroxy-3-methylglutaryl coenzyme A synthase
GRMZM2G022619	3.01e-22	0.124657	0.879	0.807	8.6e-18	0		RPL18AA	60S ribosomal protein L18A-1
GRMZM2G092719	3.46e-22	0.108827	0.722	0.602	9.86e-18	0		RPSAb	40s ribosomal protein SA B
GRMZM2G044684	3.48e-22	0.10351	0.418	0.312	9.92e-18	0		EMB1241	Co-chaperone GrpE family protein
GRMZM2G080650	4.06e-22	0.119592	0.229	0.149	1.16e-17	0	alkenal reductase1	ATRBP45A,RBP45A	Zinc-binding dehydrogenase family protein
GRMZM2G068952	4.19e-22	0.102533	0.532	0.417	1.19e-17	0		TBL21	Ribosomal protein L4/L1 family
GRMZM5G809292	4.29e-22	0.085585	0.224	0.143	1.22e-17	0	pale yellowgreen7		Tetratricopeptide repeat (TPR)-like superfamily protein
GRMZM2G102230	4.39e-22	0.111364	0.986	0.967	1.25e-17	0		emb2171	Ribosomal protein L14p/L23e family protein
GRMZM2G176141	4.47e-22	0.11976	0.086	0.039	1.27e-17	0	bHLH-transcription factor 138	AUR3,BRU6,GH3-2,GH3.2,YDK1	basic helix-loop-helix (bHLH) DNA-binding superfamily protein
GRMZM2G113257	4.53e-22	0.224256	0.112	0.057	1.29e-17	0	bHLH-transcription factor 169
GRMZM2G055724	4.56e-22	0.112775	0.603	0.489	1.3e-17	0		GAE2	UDP-D-glucuronate 4-epimerase 2
GRMZM2G166524	4.58e-22	0.108216	0.341	0.241	1.31e-17	0	fasciated ear3		Leucine-rich repeat (LRR) family protein
GRMZM2G162672	5.15e-22	0.111208	0.482	0.373	1.47e-17	0	chlorophyll synthase G1	ATG4,CHLG,G4	UbiA prenyltransferase family protein
GRMZM2G076617	5.46e-22	0.0452167	0.082	0.036	1.56e-17	0	completion of meiotic recombination1	ATCOM1,ATGR1,COM1,GR1	gamma response gene 1
GRMZM2G096920	5.49e-22	0.0607559	0.145	0.08	1.57e-17	0			5\'-3\' exonuclease family protein
GRMZM2G026015	6.25e-22	0.152119	0.243	0.159	1.78e-17	0		PSAL	photosystem I subunit l
GRMZM2G100020	6.46e-22	0.075467	0.118	0.061	1.84e-17	0		ATBRXL1,BRXL1	BREVIS RADIX-like 1
GRMZM2G161097	6.72e-22	0.0914525	0.207	0.127	1.92e-17	0		GL22	germin-like protein subfamily 2 member 2 precursor
GRMZM5G858556	6.8e-22	0.133913	0.609	0.493	1.94e-17	0			ribosomal protein S11
GRMZM2G070015	7.25e-22	0.0881285	0.261	0.175	2.07e-17	0			RNA-binding (RRM/RBD/RNP motifs) family protein
GRMZM2G033619	7.49e-22	0.0810769	0.201	0.125	2.14e-17	0		emb2734	ARM repeat superfamily protein
GRMZM2G165208	7.78e-22	0.11366	0.958	0.927	2.22e-17	0		ATPAP23,PAP23	purple acid phosphatase 23
AC215201.3_FG005	7.95e-22	0.0873234	0.2	0.125	2.27e-17	0	chloroplast protein synthesis2	CH-CPN60A,CPN60A,SLP	chaperonin-60alpha
GRMZM2G092167	8.24e-22	0.0562449	0.129	0.069	2.35e-17	0		TAF15	TBP-associated factor 15
GRMZM2G063244	1e-21	0.0683252	0.183	0.11	2.86e-17	0		ROC4	rotamase CYP 4
GRMZM2G054136	1.15e-21	0.0939009	0.998	0.996	3.29e-17	0	ribosomal proteinS6a	EMB3010,RPS6B	Ribosomal protein S6e
GRMZM2G129457	1.2e-21	0.0931612	0.39	0.287	3.43e-17	0		ACT11	DNA-directed RNA polymerases
GRMZM2G028883	1.33e-21	0.110667	0.968	0.944	3.79e-17	0	60S ribosomal protein L14	SHI	Ribosomal protein L14
GRMZM2G129208	1.41e-21	0.0638043	0.162	0.094	4.02e-17	0		HCF101	ATP binding
GRMZM2G470048	1.42e-21	0.0748707	0.282	0.189	4.05e-17	0		CN,SPR2,TOR1	ARM repeat superfamily protein
GRMZM2G153569	1.61e-21	0.0955469	0.424	0.318	4.59e-17	0			Core-2/I-branching beta-1,6-N-acetylglucosaminyltransferase family protein
GRMZM2G030915	1.69e-21	0.100787	0.947	0.904	4.84e-17	0			Ribosomal protein S3Ae
GRMZM2G030016	1.9e-21	0.0894445	0.999	0.997	5.42e-17	0			Ribosomal protein S7e family protein
GRMZM2G025648	1.92e-21	0.0970311	0.278	0.19	5.47e-17	0		ATPROT1,PROT1	proline transporter 1
GRMZM2G041159	2.56e-21	0.0947817	0.269	0.182	7.31e-17	0		HEMC	hydroxymethylbilane synthase
GRMZM2G132121	2.67e-21	0.104377	0.996	0.988	7.62e-17	0	ribosomal protein S27c	ARS27A,RS27A	ribosomal protein S27
GRMZM2G317451	2.77e-21	0.092298	0.316	0.223	7.89e-17	0
GRMZM2G003384	2.83e-21	0.108784	0.97	0.951	8.07e-17	0		HEME1	Ribosomal protein L6 family protein
GRMZM2G046186	3.04e-21	0.0909259	0.28	0.191	8.67e-17	0			2 iron, 2 sulfur cluster binding
GRMZM2G116258	3.06e-21	0.156857	0.427	0.337	8.73e-17	0		GSA2	glutamate-1-semialdehyde 2,1-aminomutase 2
GRMZM2G438524	3.23e-21	0.0691812	0.153	0.088	9.2e-17	0	pentatricopeptide repeat53		pentatricopeptide (PPR) repeat-containing protein
GRMZM2G087804	3.64e-21	0.0788129	0.233	0.151	1.04e-16	0	golden plant2	ATGLK1,GLK1,GPRI1	GBF\'s pro-rich region-interacting factor 1
GRMZM2G179827	3.92e-21	0.0903024	0.395	0.288	1.12e-16	0
GRMZM2G105770	3.98e-21	0.0774047	0.25	0.165	1.13e-16	0		MCM4	Kinesin motor family protein
GRMZM2G335685	4e-21	0.0500212	0.072	0.031	1.14e-16	0	FCS-like zinc finger28
GRMZM2G126338	4.13e-21	0.0934231	0.38	0.278	1.18e-16	0		ECT2	evolutionarily conserved C-terminal region 2
GRMZM2G146981	4.35e-21	0.0354239	0.054	0.02	1.24e-16	0
GRMZM2G094831	4.65e-21	0.101889	0.424	0.321	1.33e-16	0		COI1	RNI-like superfamily protein
GRMZM2G361569	4.86e-21	0.121695	0.502	0.398	1.39e-16	0			Ribosomal protein PSRP-3/Ycf65
GRMZM2G308944	5.06e-21	0.10002	0.265	0.177	1.45e-16	0		PSBY,YCF32	photosystem II BY
GRMZM2G007647	5.23e-21	0.126183	0.667	0.565	1.49e-16	0		ELP2	ACT domain-containing small subunit of acetolactate synthase protein
GRMZM2G108348	6.46e-21	0.0852083	0.999	0.999	1.84e-16	0		CIPK10,PKS2,SIP1,SNRK3.8	SOS3-interacting protein 1
GRMZM2G406024	6.48e-21	0.19957	0.351	0.257	1.85e-16	0		EMB2421,EMB260	FAD/NAD(P)-binding oxidoreductase family protein
GRMZM2G058528	8.22e-21	0.086421	0.254	0.169	2.35e-16	0		ATHMG,HMG,NFD,SSRP1	high mobility group
AC230013.2_FG007	8.37e-21	0.0972844	0.988	0.977	2.39e-16	0			Ribosomal protein L18ae/LX family protein
GRMZM2G050460	8.79e-21	0.110309	0.767	0.665	2.51e-16	0			Ribosomal protein L7Ae/L30e/S12e/Gadd45 family protein
GRMZM2G139029	1.02e-20	0.0491004	0.037	0.011	2.91e-16	0			basic helix-loop-helix (bHLH) DNA-binding superfamily protein
GRMZM2G034876	1.07e-20	0.0977954	0.364	0.262	3.05e-16	0	GRF-transcription factor 6	AtGRF5,GRF5	growth-regulating factor 5
GRMZM2G409372	1.08e-20	0.185891	0.199	0.125	3.08e-16	0			RING/U-box superfamily protein
GRMZM2G010000	1.28e-20	0.0988639	0.421	0.317	3.65e-16	0			Heat shock protein DnaJ with tetratricopeptide repeat
GRMZM2G119527	1.56e-20	0.0332938	0.053	0.02	4.46e-16	0		ATIREG3,IREG3,MAR1,RTS3	iron-regulated protein 3
GRMZM2G077797	1.61e-20	0.0915688	0.359	0.262	4.6e-16	0			zinc ion binding
GRMZM2G075637	1.67e-20	0.106797	0.868	0.779	4.77e-16	0	nucleosome/chromatin assembly factor A104	NRP2	NAP1-related protein 2
GRMZM2G100462	1.93e-20	0.120422	0.968	0.947	5.5e-16	0	maize CRY1 homolog3	emb1507	U5 small nuclear ribonucleoprotein helicase, putative
GRMZM2G113726	1.93e-20	0.0834772	0.244	0.162	5.51e-16	0			Transducin/WD40 repeat-like superfamily protein
GRMZM2G472852	1.99e-20	0.131477	0.283	0.193	5.69e-16	0		PSBX	photosystem II subunit X
GRMZM2G003897	2.26e-20	0.103409	0.935	0.882	6.46e-16	0			RNA-binding (RRM/RBD/RNP motifs) family protein
GRMZM2G144097	2.52e-20	0.0887583	0.187	0.116	7.2e-16	0		LHW	transcription factor-related
GRMZM2G044137	2.54e-20	0.118466	0.623	0.524	7.25e-16	0			Ribosomal protein L7Ae/L30e/S12e/Gadd45 family protein
GRMZM2G122811	2.87e-20	0.110241	0.897	0.817	8.2e-16	0		CRLK1	Ribosomal protein L7Ae/L30e/S12e/Gadd45 family protein
GRMZM2G390160	3.22e-20	0.0912153	0.398	0.298	9.19e-16	0		PUX1	plant UBX domain-containing protein 1
GRMZM2G150893	3.42e-20	0.05724	0.059	0.023	9.75e-16	0			Peroxidase superfamily protein
GRMZM2G111521	4.81e-20	0.131893	0.421	0.321	1.37e-15	0		ATTIP2;3,DELTA-TIP3,TIP2;3	alpha/beta-Hydrolases superfamily protein
GRMZM2G056975	4.87e-20	0.114286	0.301	0.215	1.39e-15	0	deoxy xylulose reductoisomerase1	DXR,PDE129	1-deoxy-D-xylulose 5-phosphate reductoisomerase
GRMZM2G315594	4.89e-20	0.0448259	0.079	0.036	1.39e-15	0
GRMZM2G096815	4.94e-20	0.0947285	0.508	0.397	1.41e-15	0		APS4	S-adenosyl-L-methionine-dependent methyltransferases superfamily protein
GRMZM2G083253	5.13e-20	0.0997569	0.988	0.977	1.46e-15	0		RPL23AB	ribosomal protein L23AB
GRMZM2G014750	6.29e-20	0.0992074	0.676	0.562	1.79e-15	0		AtLa1,La1	La protein 1
GRMZM2G088511	6.38e-20	0.0996816	0.998	0.995	1.82e-15	0			Ribosomal protein L6 family
GRMZM2G119249	6.41e-20	0.0991233	0.418	0.319	1.83e-15	0		PFK5	phosphofructokinase 5
GRMZM2G177929	9.66e-20	0.0621225	0.091	0.045	2.76e-15	0	IQ-domain 10		Trypsin family protein
GRMZM2G446960	9.94e-20	0.0913272	0.977	0.95	2.84e-15	0		ATYLMG2,YLMG2	RNA binding Plectin/S10 domain-containing protein
GRMZM2G027640	1.01e-19	0.0855872	0.235	0.157	2.89e-15	0		LIL3:1	Chlorophyll A-B binding family protein
GRMZM5G878823	1.05e-19	0.0707088	0.199	0.126	3.01e-15	0			ATP binding microtubule motor family protein
GRMZM2G035213	1.15e-19	0.0587204	0.109	0.057	3.27e-15	0	vitamin E synthesis4	G-TMT,TMT1,VTE4	gamma-tocopherol methyltransferase
GRMZM2G030072	1.16e-19	0.0824278	0.33	0.238	3.3e-15	0			ATP-dependent caseinolytic (Clp) protease/crotonase family protein
GRMZM2G004305	1.36e-19	0.138954	0.271	0.187	3.87e-15	0
GRMZM2G119246	1.38e-19	0.0560932	0.115	0.061	3.93e-15	0			Carbohydrate-binding X8 domain superfamily protein
GRMZM2G353195	1.42e-19	0.0895668	0.298	0.211	4.05e-15	0	pentatricopeptide repeat protein27	GGPS1	Pentatricopeptide repeat (PPR-like) superfamily protein
GRMZM2G065868	1.43e-19	0.111456	0.956	0.931	4.08e-15	0			Ribosomal protein L32e
GRMZM2G021687	1.43e-19	0.0751214	0.183	0.114	4.09e-15	0	photosystemI2	EDA3	DnaJ/Hsp40 cysteine-rich domain superfamily protein
GRMZM2G086949	1.44e-19	0.0533239	0.105	0.054	4.11e-15	0	ARF-transcription factor 29	ARF5,IAA24,MP	Transcriptional factor B3 family protein / auxin-responsive factor AUX/IAA-related
GRMZM2G172657	1.45e-19	0.138123	0.293	0.204	4.13e-15	0	GRAS-transcription factor 19	SGR7,SHR	GRAS family transcription factor
GRMZM2G380280	1.54e-19	0.0166757	0.021	0.004	4.39e-15	0		LRP1	Lateral root primordium (LRP) protein-related
GRMZM5G800853	1.65e-19	0.0983355	0.599	0.491	4.71e-15	0		ATMLO1,MLO1	TFIIB zinc-binding protein
AC209374.4_FG002	1.68e-19	0.0579878	0.136	0.077	4.8e-15	0	methyl erythritol cyclodiphosphate synthase2	ISPF,MECPS	isoprenoid F
GRMZM2G058252	1.83e-19	0.09522	0.941	0.866	5.22e-15	0		RUXF	small nuclear ribonucleoprotein F
GRMZM2G039996	2.14e-19	0.107346	0.313	0.222	6.12e-15	0		CP24,LHCB6	light harvesting complex photosystem II subunit 6
GRMZM2G457415	2.17e-19	0.065311	0.197	0.125	6.18e-15	0			ARM repeat superfamily protein
GRMZM2G033653	2.43e-19	0.0719952	0.211	0.137	6.92e-15	0		RFC3	Translation elongation factor EF1B/ribosomal protein S6 family protein
GRMZM2G137409	2.43e-19	0.0782571	0.237	0.158	6.93e-15	0	lemon white2	CLB4,CSB3,GCPE,HDS,ISPG	4-hydroxy-3-methylbut-2-enyl diphosphate synthase
GRMZM2G107306	2.49e-19	0.0476329	0.076	0.035	7.11e-15	0		ATVIT1,VIT1	vacuolar iron transporter 1
GRMZM2G407996	2.51e-19	0.0842071	0.242	0.163	7.15e-15	0		ATRAB8D,ATRABE1B,RABE1b	RAB GTPase homolog E1B
GRMZM2G142640	2.53e-19	0.102072	0.995	0.989	7.21e-15	0		ISPF,MECPS	isoprenoid F
GRMZM2G430685	2.54e-19	0.08945	0.482	0.376	7.24e-15	0		TAF8	TBP-associated factor 8
GRMZM2G005818	3.18e-19	0.0478279	0.062	0.026	9.07e-15	0		CLE25	CLAVATA3/ESR-RELATED 25
GRMZM2G166963	3.49e-19	0.0876896	0.993	0.987	9.96e-15	0			Ribosomal protein L34e superfamily protein
GRMZM2G021219	3.53e-19	0.0545658	0.596	0.459	1.01e-14	0			Galactose oxidase/kelch repeat superfamily protein
GRMZM5G813608	4.68e-19	0.155577	0.58	0.477	1.34e-14	0
GRMZM2G107114	4.76e-19	0.103667	0.854	0.751	1.36e-14	0	prohibitin2	ATPHB3,PHB3	prohibitin 3
GRMZM2G303157	4.78e-19	0.0731018	0.245	0.165	1.36e-14	0		LTPG1	glycosylphosphatidylinositol-anchored lipid protein transfer 1
GRMZM2G088669	5.42e-19	0.0899468	0.398	0.301	1.55e-14	0		INH3	Heavy metal transport/detoxification superfamily protein
GRMZM2G174236	5.72e-19	0.0876757	0.346	0.256	1.63e-14	0		B73,CHL6,CNX,CNX1,SIR4	molybdopterin biosynthesis CNX1 protein / molybdenum cofactor biosynthesis enzyme CNX1 (CNX1)
GRMZM2G018229	5.85e-19	0.0838499	0.442	0.337	1.67e-14	0		PPAN	PETER PAN-like protein
GRMZM2G475289	5.95e-19	0.0405071	0.072	0.032	1.7e-14	0	bHLH-transcription factor 140
GRMZM2G077214	6.02e-19	0.0710248	0.203	0.131	1.72e-14	0			NAD(P)-linked oxidoreductase superfamily protein
GRMZM2G302927	6.31e-19	0.0741299	0.237	0.159	1.8e-14	0		MENG	S-adenosyl-L-methionine-dependent methyltransferases superfamily protein
GRMZM2G077079	7.51e-19	0.0669954	0.206	0.133	2.14e-14	0
GRMZM2G091456	8.07e-19	0.143796	0.372	0.289	2.3e-14	0		SQE2	squalene epoxidase 2
GRMZM2G315088	8.31e-19	0.108435	0.818	0.735	2.37e-14	0			Translation protein SH3-like family protein
GRMZM2G040359	8.34e-19	0.0717036	0.174	0.107	2.38e-14	0			GDSL-like Lipase/Acylhydrolase superfamily protein
GRMZM2G068496	8.37e-19	0.11094	0.955	0.923	2.39e-14	0			Ribosomal L29e protein family
GRMZM2G125268	8.59e-19	0.0807053	0.509	0.387	2.45e-14	0	aldehyde dehydrogenase2	ALDH2,ALDH2A,ALDH2B4	aldehyde dehydrogenase 2B4
GRMZM2G055667	8.96e-19	0.0548275	0.352	0.249	2.56e-14	0		MPPBETA	Thioesterase superfamily protein
GRMZM2G026371	9.01e-19	0.0562434	0.14	0.081	2.57e-14	0			P-loop containing nucleoside triphosphate hydrolases superfamily protein
GRMZM2G047971	9.6e-19	0.110475	0.923	0.867	2.74e-14	0			Ribosomal protein L32e
GRMZM2G086869	1.02e-18	0.0565142	0.141	0.082	2.91e-14	0		ATCPK1,CPK1	Haloacid dehalogenase-like hydrolase (HAD) superfamily protein
GRMZM2G010452	1.13e-18	0.0681028	0.228	0.151	3.24e-14	0		CHUP1	ARM repeat superfamily protein
GRMZM2G415491	1.32e-18	0.0738213	0.184	0.117	3.78e-14	0	RNA helicase3	emb1138	DEAD box RNA helicase (RH3)
GRMZM2G170591	1.47e-18	0.0659826	0.199	0.128	4.18e-14	0		APC8,CDC23	anaphase-promoting complex subunit 8
GRMZM5G898314	1.59e-18	0.0984096	0.592	0.485	4.52e-14	0	histone deacetylase 104	ATHD2A,HD2A,HDA3,HDT1	histone deacetylase 3
GRMZM2G139803	1.7e-18	0.0518445	0.102	0.053	4.85e-14	0		FTRA2	ferredoxin/thioredoxin reductase subunit A (variable subunit) 2
GRMZM2G137046	1.86e-18	0.0735415	0.154	0.093	5.31e-14	0	bZIP-transcription factor 61	HY5,TED 5	Basic-leucine zipper (bZIP) transcription factor family protein
GRMZM2G018697	2.06e-18	0.0874947	0.544	0.434	5.89e-14	0		ATTIP49A,RIN1	P-loop containing nucleoside triphosphate hydrolases superfamily protein
GRMZM2G325575	2.07e-18	0.177234	0.922	0.926	5.89e-14	0	ferritin1		Tetratricopeptide repeat (TPR)-like superfamily protein
GRMZM2G044128	2.11e-18	0.102798	0.765	0.656	6.02e-14	0		AtCBF5,AtNAP57,CBF5,NAP57	homologue of NAP57
GRMZM2G106732	2.46e-18	0.0711733	0.194	0.125	7.01e-14	0		RECQSIM	RECQ helicase SIM
GRMZM2G157820	2.69e-18	0.083895	0.35	0.257	7.66e-14	0	enhancer of zeste1	CLF,ICU1,SDG1,SET1	SET domain-containing protein
GRMZM2G480903	2.78e-18	0.363404	0.114	0.063	7.93e-14	0	glutaredoxin2	ROXY2	Thioredoxin superfamily protein
AC210003.2_FG015	2.82e-18	0.053458	0.108	0.058	8.06e-14	0		CPK15	calcium-dependent protein kinase 15
GRMZM2G322090	2.83e-18	0.0574071	0.15	0.089	8.08e-14	0	CPP-transcription factor 5	ATTCX2,TCX2	TESMIN/TSO1-like CXC 2
GRMZM2G102059	2.87e-18	0.066629	0.153	0.092	8.18e-14	0	ABI3-VP1-transcription factor 12	NGA1	AP2/B3-like transcriptional factor family protein
GRMZM2G322413	2.88e-18	0.0910738	0.977	0.964	8.22e-14	0		RPL18	ribosomal protein L18
GRMZM2G172448	2.92e-18	0.111539	0.394	0.301	8.33e-14	0		MAT4,MTO3,SAMS3	S-adenosylmethionine synthetase family protein
GRMZM2G139900	3.14e-18	0.100857	0.911	0.863	8.97e-14	0		PRA1.E	Ribosomal protein L7Ae/L30e/S12e/Gadd45 family protein
GRMZM2G056075	3.38e-18	0.0811809	0.253	0.174	9.63e-14	0	MutS homolog1	ATMSH2,MSH2	MUTS homolog 2
GRMZM2G042683	3.41e-18	0.0968692	0.401	0.309	9.73e-14	0		ATAUX2-11,IAA4	RNA-binding (RRM/RBD/RNP motifs) family protein
GRMZM2G048907	3.47e-18	0.0814814	0.276	0.193	9.9e-14	0	ATP synthase chloroplast subunit2	ATPC1	ATPase, F1 complex, gamma subunit protein
GRMZM2G035708	3.48e-18	0.0623712	0.146	0.087	9.92e-14	0		FKBP16-2	FK506-binding protein 16-2
GRMZM2G133844	3.85e-18	0.0683955	0.251	0.171	1.1e-13	0	NADH-plastoquinone oxidoreductase1	NDH-O	NAD(P)H:plastoquinone dehydrogenase complex subunit O
GRMZM2G400718	4.33e-18	0.262953	0.458	0.364	1.23e-13	0
GRMZM2G016296	4.49e-18	0.0974369	0.771	0.669	1.28e-13	0		ATSC35,SC35	ortholog of human splicing factor SC35
GRMZM2G027068	4.52e-18	0.0715026	0.093	0.047	1.29e-13	0	bHLH-transcription factor 48
GRMZM2G017957	4.73e-18	0.0781758	0.284	0.201	1.35e-13	0			alpha/beta-Hydrolases superfamily protein
GRMZM2G119169	4.78e-18	0.103477	0.666	0.561	1.36e-13	0	ribosomal protein L17a	ATNHL10,NHL10,YLS9	Ribosomal protein L22p/L17e family protein
GRMZM5G830210	4.95e-18	0.0984185	0.417	0.319	1.41e-13	0
GRMZM2G156110	5.14e-18	0.0900839	0.646	0.529	1.47e-13	0
GRMZM2G041238	6.77e-18	0.0811967	0.999	0.999	1.93e-13	0		LSH6	Translation protein SH3-like family protein
GRMZM2G110195	7.14e-18	0.0534857	0.072	0.033	2.04e-13	0	amino acid/auxin permease21	AAP2	amino acid permease 2
GRMZM2G438176	7.78e-18	0.0432848	0.089	0.045	2.22e-13	0			Protein of unknown function (DUF567)
GRMZM2G471089	7.8e-18	0.0967318	0.186	0.118	2.23e-13	0	zea agamous4	AG	K-box region and MADS-box transcription factor family protein
GRMZM2G075974	7.92e-18	0.129899	0.517	0.422	2.26e-13	0			Class I glutamine amidotransferase-like superfamily protein
GRMZM2G043843	8.2e-18	0.0652461	0.17	0.106	2.34e-13	0		AtEIL3,ATSLIM,EIL3,SLIM1	Protein of unknown function (DUF607)
GRMZM2G312201	8.57e-18	0.125672	0.553	0.452	2.45e-13	0	NAC-transcription factor 70	anac081,ATAF2	NAC (No Apical Meristem) domain transcriptional regulator superfamily protein
GRMZM2G093217	8.64e-18	0.0633214	0.198	0.128	2.46e-13	0
GRMZM2G151319	1.01e-17	0.0824794	0.127	0.072	2.89e-13	0		DOGT1,UGT73C5	Protein of Unknown Function (DUF239)
GRMZM2G149808	1.04e-17	0.0915476	0.395	0.301	2.95e-13	0		HIS1-3	histone H1-3
GRMZM2G171852	1.04e-17	0.0895064	0.196	0.127	2.97e-13	0	C2C2-Dof-transcription factor 22	ATPDHK,PDK	Dof-type zinc finger DNA-binding family protein
GRMZM2G153087	1.08e-17	0.0891616	0.503	0.4	3.09e-13	0	Alfin-like-transcription factor 4	AL7	alfin-like 7
GRMZM2G145662	1.08e-17	0.0578726	0.153	0.093	3.09e-13	0		ANS,LDOX,TDS4,TT18	Transducin/WD40 repeat-like superfamily protein
GRMZM2G053707	1.15e-17	0.0988628	0.26	0.183	3.27e-13	0		AKRP,EMB16,EMB2036	RING/U-box superfamily protein
GRMZM2G462760	1.21e-17	0.12266	0.432	0.339	3.44e-13	0	small auxin up RNA59		SAUR-like auxin-responsive protein family
GRMZM2G057865	1.23e-17	0.0946367	0.97	0.937	3.52e-13	0		SNRNP-G	probable small nuclear ribonucleoprotein G
GRMZM2G132371	1.26e-17	0.0487126	0.243	0.161	3.6e-13	0	kinesin-related protein8		P-loop containing nucleoside triphosphate hydrolases superfamily protein
GRMZM2G387594	1.26e-17	0.10813	0.322	0.234	3.6e-13	0		SAG29	senescence-associated gene 29
GRMZM2G158034	1.41e-17	0.101446	0.982	0.967	4.03e-13	0	ribosomal protein13	ATRPS13A,PFL2,RPS13,RPS13A	ribosomal protein S13A
GRMZM2G412604	1.47e-17	0.0500961	0.103	0.055	4.19e-13	0			Tyrosine transaminase family protein
GRMZM2G355062	1.5e-17	0.121666	0.199	0.13	4.28e-13	0			Eukaryotic protein of unknown function (DUF872)
GRMZM2G156227	1.51e-17	0.0879912	0.407	0.309	4.31e-13	0	multiple organellar RNA editing factor2	APX4,TL29	ascorbate peroxidase 4
GRMZM2G445057	1.51e-17	0.0851293	0.309	0.224	4.32e-13	0			Ribonuclease III family protein
GRMZM2G157470	1.53e-17	0.0798339	0.745	0.62	4.35e-13	0	methyl binding domain115
GRMZM2G034794	1.66e-17	0.0953536	0.878	0.808	4.72e-13	0	60S ribosomal protein L15		Ribosomal protein L23/L15e family protein
GRMZM2G157574	1.69e-17	0.0738467	0.261	0.183	4.82e-13	0	etched1	ATPEX7,PEX7	Zim17-type zinc finger protein
GRMZM5G856777	1.76e-17	0.144773	0.743	0.651	5.03e-13	0			photosystem II reaction center protein C
GRMZM2G077181	1.81e-17	0.0633353	0.141	0.084	5.17e-13	0	alkaline galactosidase4	AtSIP2,SIP2	seed imbibition 2
GRMZM2G157350	1.92e-17	0.0657807	0.185	0.118	5.49e-13	0			chaperone protein dnaJ-related
GRMZM2G441888	2e-17	0.0417501	0.083	0.041	5.7e-13	0
GRMZM2G158024	2.06e-17	0.063929	0.156	0.096	5.88e-13	0	E. coli Ras-like protein1	CYTC-2	RNA binding;GTP binding
GRMZM2G015735	2.38e-17	0.082568	0.391	0.297	6.79e-13	0
GRMZM2G337113	2.45e-17	0.122391	0.262	0.184	7e-13	0	glyceraldehyde-3-phosphate dehydrogenase1	ATHKL1,HKL1	hexokinase-like 1
GRMZM2G024948	2.57e-17	0.0490066	0.075	0.036	7.33e-13	0	ABI3-VP1-transcription factor 16	NGA1	AP2/B3-like transcriptional factor family protein
GRMZM2G059138	2.6e-17	0.057912	0.141	0.083	7.41e-13	0	small auxin up RNA6	ATECA4,ECA4	SAUR-like auxin-responsive protein family
GRMZM2G069126	2.72e-17	0.0902074	0.188	0.122	7.77e-13	0	AP2-EREBP-transcription factor 23
GRMZM2G069525	3.01e-17	0.0670832	0.164	0.101	8.58e-13	0	G2-like-transcription factor 37	ATCHIA,CHIA	chitinase A
GRMZM2G010599	3.05e-17	0.104888	0.729	0.63	8.71e-13	0			Ribosomal L29 family protein
GRMZM2G111022	3.17e-17	0.0845114	0.487	0.383	9.06e-13	0
GRMZM2G010673	3.27e-17	0.0467974	0.096	0.05	9.32e-13	0			Integral membrane HRF1 family protein
GRMZM5G880306	3.37e-17	0.030495	0.049	0.019	9.63e-13	0
GRMZM2G129431	3.49e-17	0.101102	0.591	0.493	9.97e-13	0		ATNUDT15,ATNUDX15,NUDX15	PHD finger protein-related
GRMZM2G126920	3.92e-17	0.0181197	0.025	0.006	1.12e-12	0			F-box/RNI-like/FBD-like domains-containing protein
GRMZM2G142119	4.01e-17	0.104976	0.284	0.206	1.14e-12	0
GRMZM2G059445	4.03e-17	0.0252442	0.038	0.013	1.15e-12	0		ATCCT2,CCT2	phosphorylcholine cytidylyltransferase2
AC202435.3_FG001	4.04e-17	0.0695165	0.248	0.171	1.15e-12	0			HCP-like superfamily protein with MYND-type zinc finger
GRMZM2G028335	4.44e-17	0.0633965	0.229	0.155	1.27e-12	0		ATCDT1B,CDT1,CDT1B	homolog of yeast CDT1 B homolog of yeast CDT1 B
GRMZM2G369931	4.92e-17	0.0813659	0.511	0.405	1.4e-12	0		PDTPI,TIM	Tetratricopeptide repeat (TPR)-like superfamily protein
GRMZM2G078077	4.92e-17	0.0561347	0.166	0.103	1.4e-12	0	TCP-transcription factor 25	AGO1	TCP family transcription factor
GRMZM2G054065	4.93e-17	0.0913071	0.344	0.26	1.41e-12	0
GRMZM2G097726	5.13e-17	0.0937944	0.599	0.494	1.46e-12	0	PHD-transcription factor 3	EBS	PHD finger family protein / bromo-adjacent homology (BAH) domain-containing protein
GRMZM2G105092	5.16e-17	0.0376803	0.037	0.013	1.47e-12	0
GRMZM2G121456	5.69e-17	0.0937552	0.636	0.539	1.62e-12	0	virescent30	CLPP5,NCLPP1,NCLPP5	nuclear encoded CLP protease 5
GRMZM2G100286	6.25e-17	0.0620851	0.167	0.105	1.78e-12	0		APUM3,PUM3	pumilio 3
GRMZM2G154218	6.45e-17	0.0799143	0.991	0.986	1.84e-12	0	elongation factor alpha3		Regulator of chromosome condensation (RCC1) family protein
GRMZM2G049866	6.83e-17	0.0814499	0.395	0.304	1.95e-12	0			RNA-binding (RRM/RBD/RNP motifs) family protein
GRMZM2G082387	6.86e-17	0.0955257	0.469	0.369	1.96e-12	0	GRAS-transcription factor 4	SCL-3,SCL3	scarecrow-like 3
GRMZM2G043500	7.11e-17	0.0779155	0.268	0.19	2.03e-12	0		LPA2	low psii accumulation2
GRMZM2G014499	7.82e-17	0.0704068	0.205	0.135	2.23e-12	0			subtilase family protein
GRMZM2G055464	8.04e-17	0.0530825	0.146	0.088	2.29e-12	0	recombination protein51 gene d	ATRAD51D,RAD51D,SSN1	homolog of RAD51 D
GRMZM2G011631	8.07e-17	0.0748452	0.264	0.185	2.3e-12	0		POL2B,TIL2	DNA polymerase epsilon catalytic subunit
GRMZM2G077206	8.52e-17	0.0337379	0.045	0.017	2.43e-12	0	glutathione transferase27
GRMZM2G353444	8.58e-17	0.0826984	0.307	0.222	2.45e-12	0		PLA-I{gamma}1	alpha/beta-Hydrolases superfamily protein
GRMZM2G167613	8.63e-17	0.0586897	0.081	0.04	2.46e-12	0		ATCAD9,CAD9	cinnamyl alcohol dehydrogenase 9
GRMZM2G069762	9.11e-17	0.100197	0.637	0.529	2.6e-12	0	maize CRY1 homolog2		Ribosomal protein S11 family protein
GRMZM2G450937	9.31e-17	0.0950361	0.668	0.572	2.66e-12	0		PP2A-3	Leucine-rich receptor-like protein kinase family protein
AC190999.2_FG004	9.74e-17	0.0243752	0.036	0.012	2.78e-12	0			sterile alpha motif (SAM) domain-containing protein
GRMZM2G099907	1.02e-16	0.0727358	0.275	0.196	2.92e-12	0			Protein of unknown function (DUF3223)
GRMZM2G459363	1.03e-16	0.0253046	0.03	0.009	2.92e-12	0		TAF13	Glycosyltransferase family 61 protein
GRMZM2G331652	1.06e-16	0.0539133	0.127	0.074	3.03e-12	0		ARF1A1C	Aminotransferase-like, plant mobile domain family protein
GRMZM2G431821	1.1e-16	0.0934083	0.973	0.934	3.15e-12	0	ubiquitin fusion protein9		Ribosomal protein S27a / Ubiquitin family protein
GRMZM2G116632	1.15e-16	0.0404976	0.038	0.013	3.27e-12	0
GRMZM2G012263	1.47e-16	0.0370166	0.04	0.014	4.19e-12	0			Peroxidase superfamily protein
GRMZM2G149580	1.51e-16	0.0960275	0.348	0.264	4.3e-12	0		ACP4	acyl carrier protein 4
GRMZM2G349665	1.6e-16	0.0611587	0.176	0.113	4.57e-12	0		NIK2	NSP-interacting kinase 2
GRMZM2G167824	1.63e-16	0.0722985	0.152	0.094	4.64e-12	0	yabby homolog10	EDL2	EID1-like 2
GRMZM2G127393	1.63e-16	0.0753857	0.285	0.206	4.65e-12	0		ARAC3,ATROP6,RAC3,RHO1PS,ROP6	trigger factor type chaperone family protein
GRMZM2G035749	2.07e-16	0.0950196	0.326	0.24	5.91e-12	0		BAM3,BMY8,CT-BMY	chloroplast beta-amylase
AC210013.4_FG016	2.08e-16	0.0799502	0.335	0.251	5.95e-12	0		VPS2.1	SNF7 family protein
GRMZM2G105822	2.1e-16	0.0590905	0.159	0.099	5.98e-12	0	FHA-transcription factor 12	CAT1	SMAD/FHA domain-containing protein
GRMZM2G075505	2.22e-16	0.0824331	0.507	0.406	6.32e-12	0		PIRL4	Alba DNA/RNA-binding protein
GRMZM2G159948	2.3e-16	0.0642667	0.292	0.209	6.56e-12	0	p15 (PC4 Sub1)-transcription factor 1	KELP	transcriptional coactivator p15 (PC4) family protein (KELP)
GRMZM2G092427	2.32e-16	0.144741	0.28	0.199	6.61e-12	0	light harvesting chlorophyll a/b binding protein6	CP24,LHCB6	light harvesting complex photosystem II subunit 6
GRMZM2G042061	2.55e-16	0.084458	0.276	0.2	7.26e-12	0			Ribosomal L28 family
GRMZM2G397044	2.69e-16	0.0650999	0.297	0.214	7.69e-12	0			Cyclophilin-like peptidyl-prolyl cis-trans isomerase family protein
GRMZM2G149802	2.98e-16	0.0870887	0.306	0.224	8.5e-12	0		OTP85	Pentatricopeptide repeat (PPR) superfamily protein
GRMZM2G465208	3.01e-16	0.0479026	0.186	0.12	8.59e-12	0		ATB BETA	Protein phosphatase 2A, regulatory subunit PR55
GRMZM5G821637	3.21e-16	0.0741537	0.143	0.087	9.17e-12	0		AFT,AKR2,AKR2A	ankyrin repeat-containing protein 2
GRMZM2G121186	3.36e-16	0.0807762	0.593	0.487	9.59e-12	0	Nucleosome assembly protein 102a	NAP1;2,NFA02,NFA2	nucleosome assembly protein 1;2
GRMZM2G418206	3.42e-16	0.0409417	0.071	0.034	9.74e-12	0		PRORP1	proteinaceous RNase P 1
GRMZM2G047727	3.42e-16	0.0938811	0.991	0.985	9.75e-12	0			Ubiquitin supergroup;Ribosomal protein L40e
GRMZM2G164714	3.5e-16	0.0841603	0.499	0.4	9.98e-12	0		ATFPG-1,ATFPG-2,ATMMH-1,ATMMH-2,FPG-1,FPG-2,MMH-1,MMH-2	Phosphoenolpyruvate carboxylase family protein
GRMZM2G006791	3.78e-16	0.0643904	0.199	0.132	1.08e-11	0	ascorbate peroxidase12	TAPX	thylakoidal ascorbate peroxidase
GRMZM2G012276	3.94e-16	0.0964115	0.473	0.375	1.13e-11	0		ATPRX Q	Thioredoxin superfamily protein
GRMZM2G025171	4.01e-16	0.0595568	0.153	0.095	1.14e-11	0		ATPD	ATP synthase delta-subunit gene
GRMZM2G361615	4.03e-16	0.0381778	0.082	0.041	1.15e-11	0		PPR596	PENTATRICOPEPTIDE REPEAT 596
GRMZM2G180568	4.45e-16	0.0252794	0.042	0.016	1.27e-11	0	TCP-transcription factor 38	ATTCP24,TCP24	TEOSINTE BRANCHED 1, cycloidea, and PCF family 24
GRMZM2G331638	4.75e-16	0.0238744	0.061	0.028	1.35e-11	0			Auxin-responsive family protein
GRMZM2G098129	4.89e-16	0.069017	0.331	0.244	1.39e-11	0			Guanylate-binding family protein
GRMZM2G114775	5.09e-16	0.12645	0.754	0.673	1.45e-11	0	C2C2-GATA-transcription factor 18	GATA17	GATA transcription factor 17
GRMZM2G034453	5.22e-16	0.069505	0.256	0.181	1.49e-11	0		ATOPT5,OPT5	DNA binding
GRMZM5G890561	5.55e-16	0.0834826	0.993	0.989	1.58e-11	0		PFK3	Ribosomal protein L35Ae family protein
GRMZM2G158228	5.6e-16	0.0686766	0.245	0.172	1.6e-11	0		ATHRS1,HRS1	Histidyl-tRNA synthetase 1
GRMZM2G034943	5.66e-16	0.0732242	0.292	0.212	1.62e-11	0
GRMZM2G060924	5.73e-16	0.0872693	0.47	0.377	1.63e-11	0		EMB161,EMB251,EMB2775,RFC3	ATPase family associated with various cellular activities (AAA)
GRMZM2G024517	6.09e-16	0.0849815	0.23	0.161	1.74e-11	0	FCS-like zinc finger7		Protein of unknown function (DUF581)
GRMZM2G016649	6.32e-16	0.0581745	0.13	0.077	1.8e-11	0	Trihelix-transcription factor 12	AT-GT2,GT2	Duplicated homeodomain-like superfamily protein
GRMZM2G043737	6.4e-16	0.0859752	0.952	0.91	1.83e-11	0			RNA binding Plectin/S10 domain-containing protein
GRMZM2G005260	6.46e-16	0.0509026	0.122	0.071	1.84e-11	0		MENG	S-adenosyl-L-methionine-dependent methyltransferases superfamily protein
GRMZM2G004180	7.06e-16	0.15231	0.157	0.101	2.01e-11	0			hydroxyproline-rich glycoprotein family protein
GRMZM2G035651	7.08e-16	0.0616758	0.226	0.155	2.02e-11	0		emb1860,TIM50	Haloacid dehalogenase-like hydrolase (HAD) superfamily protein
GRMZM2G159149	7.15e-16	0.124962	0.236	0.167	2.04e-11	0		ATPDR4,PDR4	Putative lysine decarboxylase family protein
GRMZM2G436710	7.22e-16	0.0707113	0.174	0.113	2.06e-11	0			RNA-binding (RRM/RBD/RNP motifs) family protein
GRMZM5G815894	7.6e-16	0.0634927	1	0.999	2.17e-11	0	60S ribosomal protein L5-1 homolog a	ATL5,OLI5,PGY3,RPL5A	ribosomal protein L5
GRMZM2G374074	7.8e-16	0.0777292	0.201	0.136	2.23e-11	0
GRMZM2G156027	7.89e-16	0.0966379	0.725	0.621	2.25e-11	0			Ribosomal protein L39 family protein
GRMZM5G862107	8.88e-16	0.0854287	0.3	0.223	2.53e-11	0		ARRPS1,RPS1	ribosomal protein S1
GRMZM2G047954	8.93e-16	0.108073	0.244	0.168	2.55e-11	0	photosystem II oxygen evolving polypeptide2	OE23,OEE2,PSBP-1,PSII-P	photosystem II subunit P-1
GRMZM2G423137	9.5e-16	0.0780199	0.224	0.155	2.71e-11	0			GDSL-like Lipase/Acylhydrolase superfamily protein
GRMZM2G132929	1.07e-15	0.102606	0.96	0.923	3.07e-11	0	ribosomal proteinS12 (homolog)	SNRNP-G	Ribosomal protein L7Ae/L30e/S12e/Gadd45 family protein
GRMZM2G113840	1.09e-15	0.0749461	0.406	0.313	3.1e-11	0			Sec14p-like phosphatidylinositol transfer family protein
GRMZM2G172932	1.14e-15	0.0086877	0.805	0.665	3.26e-11	0	beta tubulin6	TUB6	beta-6 tubulin
GRMZM2G468479	1.17e-15	0.0468155	0.116	0.067	3.35e-11	0	MYB-related-transcription factor 22	ALY3,ATALY3	DNA binding
GRMZM2G160268	1.2e-15	0.0827281	0.268	0.189	3.41e-11	0		CAB4,LHCA4	light-harvesting chlorophyll-protein complex I subunit A4
GRMZM2G027571	1.33e-15	0.0800581	0.649	0.54	3.8e-11	0		MMT	Small nuclear ribonucleoprotein family protein
GRMZM2G420684	1.36e-15	0.0684482	0.335	0.25	3.88e-11	0		ERF1-3	Acid phosphatase/vanadium-dependent haloperoxidase-related protein
GRMZM2G170336	1.37e-15	0.0955422	0.876	0.799	3.9e-11	0		HY3,OOP1,PHYB	Ribosomal protein S10p/S20e family protein
GRMZM2G111014	1.41e-15	0.0765815	0.432	0.342	4.02e-11	0		GYRB2	DNA GYRASE B2
GRMZM2G121495	1.55e-15	0.0666907	0.271	0.194	4.43e-11	0		BGAL1	beta galactosidase 1
GRMZM2G081883	1.64e-15	0.0701136	0.333	0.248	4.67e-11	0		CYTC-2	cytochrome c-2
GRMZM2G065205	1.64e-15	0.0939311	0.29	0.212	4.68e-11	0	minichromosome maintenance1	MCM7,PRL	Minichromosome maintenance (MCM2/3/5) family protein
GRMZM2G043579	1.76e-15	0.0557628	0.115	0.067	5.03e-11	0		ATMES11,MES11	methyl esterase 11
GRMZM2G100976	1.77e-15	0.0405152	0.087	0.046	5.06e-11	0	photosystemI1	ATCNFU3,NFU3	NFU domain protein 3
GRMZM2G107089	1.83e-15	0.0655016	0.229	0.16	5.23e-11	0		OVA6,PRORS1	Class II aaRS and biotin synthetases superfamily protein
GRMZM2G105184	2.01e-15	0.0748377	0.436	0.343	5.74e-11	0			glycine-rich protein
GRMZM2G158316	2.04e-15	0.11419	0.493	0.399	5.81e-11	0		ZAR1	HOPZ-ACTIVATED RESISTANCE 1
GRMZM2G114315	2.09e-15	0.0649192	0.264	0.188	5.96e-11	0	centromere protein C 1	CENP-C	centromere protein C
GRMZM2G140116	2.21e-15	0.0901063	0.978	0.957	6.3e-11	0	60S ribosomal protein L14		Ribosomal protein L14
GRMZM2G016677	2.23e-15	0.0848767	0.367	0.272	6.36e-11	0	photosystem II oxygen evolving polypeptide1	OE23,OEE2,PSBP-1,PSII-P	photosystem II subunit P-1
GRMZM5G840002	2.42e-15	0.0881069	0.877	0.818	6.9e-11	0			Aconitase/3-isopropylmalate dehydratase protein
GRMZM2G168441	2.44e-15	0.077967	0.251	0.178	6.96e-11	0		ATMGT9,MGT9,MRS2-2	magnesium transporter 9
GRMZM2G174638	2.45e-15	0.0537021	0.175	0.114	6.99e-11	0		AtAUR3,AUR3	ataurora3
GRMZM2G426847	2.62e-15	0.0639038	0.192	0.129	7.48e-11	0		ABO4,EMB142,EMB2284,EMB529,ESD7,POL2A,TIL1	DNA polymerase epsilon catalytic subunit
GRMZM2G181258	2.77e-15	0.059389	0.125	0.075	7.9e-11	0	thioredoxin M1	ATHM4,ATM4,TRX-M4	thioredoxin M-type 4
GRMZM2G007695	2.81e-15	0.0807574	0.44	0.348	8.02e-11	0		REF6	Ribosomal protein L4/L1 family
GRMZM2G049695	2.84e-15	0.0665871	0.378	0.285	8.1e-11	0	MYB-related-transcription factor 24		myb-like transcription factor family protein
GRMZM2G325139	2.98e-15	0.0457365	0.084	0.044	8.51e-11	0
GRMZM2G066615	3.11e-15	0.0445906	0.106	0.06	8.88e-11	0		ATUBP3,UBP3	AAA-type ATPase family protein
GRMZM5G868433	3.3e-15	0.0836715	0.957	0.925	9.42e-11	0			Ribosomal protein L30/L7 family protein
GRMZM2G077333	3.41e-15	0.0440955	0.101	0.056	9.74e-11	0	photosystem II subunit PsbS1	NPQ4,PSBS	Chlorophyll A-B binding family protein
GRMZM2G099657	3.52e-15	0.0930778	0.908	0.861	1e-10	0		RPSAb	40s ribosomal protein SA B
GRMZM2G167103	3.73e-15	0.092383	0.903	0.848	1.07e-10	0		PGY2	Ribosomal protein L6 family
GRMZM2G104396	3.78e-15	0.0551582	0.148	0.093	1.08e-10	0	CCAAT-HAP2-transcription factor 212	NF-YA7	nuclear factor Y, subunit A7
GRMZM2G114895	3.9e-15	0.0780033	0.414	0.325	1.11e-10	0		ATCHR12	Homeotic gene regulator
GRMZM2G029559	3.96e-15	0.0937581	0.695	0.592	1.13e-10	0			Translation elongation factor EF1B, gamma chain
GRMZM2G014099	4.29e-15	0.0191968	0.026	0.008	1.22e-10	0
GRMZM5G845611	4.33e-15	0.0651627	0.284	0.203	1.24e-10	0	glyceraldehyde phosphate dehydrogenase B1	GAPB	glyceraldehyde-3-phosphate dehydrogenase B subunit
GRMZM2G038162	4.35e-15	0.0424348	0.093	0.051	1.24e-10	0		CW14	Protein of unknown function (DUF1336)
GRMZM2G363554	4.65e-15	0.0938578	0.257	0.183	1.33e-10	0		IAGLU	indole-3-acetate beta-D-glucosyltransferase
GRMZM5G899300	4.78e-15	0.0066791	0.533	0.41	1.36e-10	0	budding inhibited by benzimidazoles homolog3	BUB3.1	Transducin/WD40 repeat-like superfamily protein
GRMZM2G092663	4.82e-15	0.0976512	0.78	0.686	1.38e-10	0		nPAP,PAP(IV)	Ribosomal protein S5 family protein
GRMZM2G095082	5.31e-15	0.0766214	0.277	0.202	1.52e-10	0		TROL	thylakoid rhodanese-like
GRMZM5G832175	5.32e-15	0.0580408	0.258	0.183	1.52e-10	0
GRMZM2G060373	5.34e-15	0.0947772	0.966	0.948	1.52e-10	0		ARI7,ATARI7	IBR domain-containing protein
GRMZM2G124576	5.54e-15	0.0884686	0.708	0.604	1.58e-10	0			NOP56-like pre RNA processing ribonucleoprotein
GRMZM2G019971	5.59e-15	0.0300692	0.055	0.025	1.6e-10	0			RING/U-box superfamily protein
GRMZM2G054028	5.6e-15	0.0632525	0.228	0.159	1.6e-10	0			FAD/NAD(P)-binding oxidoreductase
GRMZM2G386608	5.67e-15	0.0800732	0.958	0.919	1.62e-10	0			Small nuclear ribonucleoprotein family protein
GRMZM2G144282	5.7e-15	0.0796346	0.319	0.241	1.63e-10	0			Translation initiation factor eIF3 subunit
GRMZM5G805526	5.71e-15	0.0845565	0.978	0.952	1.63e-10	0	40S ribosomal protein S30		Ribosomal protein S30 family protein
GRMZM2G158140	5.94e-15	0.0929703	0.3	0.222	1.7e-10	0		EDR2	ENHANCED DISEASE RESISTANCE 2
GRMZM2G075978	6.37e-15	0.0598687	0.369	0.278	1.82e-10	0	minichromosome maintenance5	MCM5	Minichromosome maintenance (MCM2/3/5) family protein
GRMZM2G409407	6.38e-15	0.0850147	0.88	0.828	1.82e-10	0	60S ribosomal protein L13	ATBBC1,BBC1,RSU2	breast basic conserved 1
GRMZM2G120575	6.45e-15	0.0807072	0.542	0.442	1.84e-10	0		ATIPS1,ATMIPS1,MI-1-P SYNTHASE,MIPS1	myo-inositol-1-phosphate synthase 1
GRMZM2G052036	6.55e-15	0.0685388	0.234	0.165	1.87e-10	0		ATHSD1,HSD1	hydroxysteroid dehydrogenase 1
GRMZM2G181484	6.76e-15	0.127022	0.35	0.274	1.93e-10	0		ATGRIP,GRIP	Golgi-localized GRIP domain-containing protein
GRMZM2G077114	7.01e-15	0.0235087	0.039	0.015	2e-10	0
GRMZM2G470442	7.46e-15	0.0325699	0.038	0.014	2.13e-10	0	cytochrome P-450 18	CYP78A5,KLU	cytochrome P450, family 78, subfamily A, polypeptide 5
GRMZM6G810942	7.71e-15	0.0666802	0.273	0.199	2.2e-10	0			rhodanese-like domain-containing protein / PPIC-type PPIASE domain-containing protein
GRMZM2G025855	7.73e-15	0.0503493	0.12	0.071	2.21e-10	0			Ribosomal protein S5 family protein
GRMZM5G835903	7.91e-15	0.0326838	0.037	0.014	2.26e-10	0	small auxin up RNA67		SAUR-like auxin-responsive protein family
GRMZM2G110295	7.98e-15	0.102863	0.25	0.179	2.28e-10	0	C2C2-GATA-transcription factor 23		Domain of unknown function (DUF298)
GRMZM2G134109	8.05e-15	0.0913856	0.721	0.622	2.3e-10	0	40S ribosomal protein S21b		Ribosomal protein S21e
AC225147.4_FG002	8.94e-15	0.0777521	0.945	0.915	2.55e-10	0		ARF5,IAA24,MP	Ribosomal protein S12/S23 family protein
GRMZM2G415022	9.19e-15	0.0456772	0.085	0.046	2.62e-10	0			F-box family protein
GRMZM2G110233	9.95e-15	0.0908111	0.835	0.753	2.84e-10	0		NOP56	homolog of nucleolar protein NOP56
GRMZM5G854901	9.99e-15	0.0609366	0.274	0.199	2.85e-10	0		AGL26	AGAMOUS-like 26
GRMZM2G163572	1.05e-14	0.0192479	0.025	0.008	3.01e-10	0	histone deacetylase1	GSO1	Leucine-rich repeat transmembrane protein kinase
GRMZM2G334857	1.1e-14	0.0552942	0.163	0.105	3.14e-10	0		EMB3013,RUK	Protein kinase family protein with ARM repeat domain
GRMZM2G141208	1.11e-14	0.0834834	0.316	0.234	3.15e-10	0		MAP65-2	microtubule-associated protein 65-2
GRMZM2G036829	1.13e-14	0.06811	0.244	0.174	3.22e-10	0		PGR7	proton gradient regulation 7
GRMZM2G402092	1.13e-14	0.0864345	0.289	0.215	3.22e-10	0		ATSMO1,ATSMO1-1,SMO1-1	sterol-4alpha-methyl oxidase 1-1
GRMZM2G123234	1.14e-14	0.0837782	0.506	0.414	3.25e-10	0		ATRBP31,ATRBP33,CP31,RBP31	31-kDa RNA binding protein
GRMZM2G123900	1.15e-14	0.0534695	0.113	0.065	3.27e-10	0	C2C2-Dof-transcription factor 11	ATRBOH F,ATRBOHF,RBOH F,RBOHAP108,RBOHF	respiratory burst oxidase protein F
GRMZM5G880268	1.18e-14	0.0452503	0.066	0.032	3.37e-10	0	C2C2-Dof-transcription factor 5	OBP3	OBF-binding protein 3
GRMZM2G150714	1.18e-14	0.0742436	0.211	0.147	3.38e-10	0		ACLA-3	Protein kinase superfamily protein
GRMZM2G109244	1.25e-14	0.0653111	0.224	0.157	3.57e-10	0		NDH-M	subunit NDH-M of NAD(P)H:plastoquinone dehydrogenase complex
GRMZM2G129540	1.36e-14	0.0707737	0.309	0.229	3.88e-10	0		INDL	IND1(iron-sulfur protein required for NADH dehydrogenase)-like
GRMZM2G035599	1.38e-14	0.0428312	0.079	0.041	3.93e-10	0	ribose 5-phosphate isomerase1	RPI2	ribose-5-phosphate isomerase 2
GRMZM2G403797	1.38e-14	0.0797618	0.399	0.316	3.93e-10	0	what's this factor1	AtWTF1,WTF1	Ubiquitin carboxyl-terminal hydrolase family protein
GRMZM2G014444	1.38e-14	0.0872872	0.963	0.933	3.93e-10	0		RPL16A	ribosomal protein large subunit 16A
GRMZM5G891783	1.39e-14	0.042893	0.093	0.052	3.95e-10	0			FAD/NAD(P)-binding oxidoreductase family protein
GRMZM2G038606	1.45e-14	0.0763828	0.722	0.612	4.14e-10	0		emb1644	Small nuclear ribonucleoprotein family protein
GRMZM2G053767	1.5e-14	0.0756568	0.567	0.467	4.27e-10	0		PRA1.A2	Alpha-L RNA-binding motif/Ribosomal protein S4 family protein
GRMZM2G178576	1.56e-14	0.0681869	1	1	4.46e-10	0	nucleoside diphosphate kinase1	MPI7,MPIP7,PRA1.D	CAMV movement protein interacting protein 7
GRMZM2G028234	1.57e-14	0.184831	0.186	0.126	4.47e-10	0		UGT71B8	RING/U-box superfamily protein
GRMZM2G157207	1.67e-14	0.0831413	0.465	0.379	4.77e-10	0
GRMZM2G112795	1.77e-14	0.0842282	0.958	0.918	5.06e-10	0	wound inducible protein2		wound-responsive protein-related
GRMZM2G326270	1.79e-14	0.0531433	0.128	0.078	5.1e-10	0			Haloacid dehalogenase-like hydrolase (HAD) superfamily protein
GRMZM2G392737	1.79e-14	0.0856363	0.274	0.2	5.11e-10	0		ATMKK7,BUD1,MKK7	MAP kinase kinase 7
GRMZM2G021642	1.89e-14	0.0553109	0.16	0.104	5.4e-10	0		FLA,FRI	FRIGIDA-like protein
GRMZM2G145146	1.92e-14	0.124219	0.085	0.046	5.48e-10	0	bHLH-transcription factor 107
GRMZM2G131998	1.93e-14	0.0689222	0.323	0.245	5.51e-10	0		ckl4	Transducin/WD40 repeat-like superfamily protein
GRMZM2G129913	1.95e-14	0.0263375	0.044	0.018	5.57e-10	0	topoisomerase-like enzyme1	ATSPO11-1	Spo11/DNA topoisomerase VI, subunit A protein
GRMZM2G103559	1.99e-14	0.0628212	0.19	0.128	5.69e-10	0		ABR,PID	Protein kinase superfamily protein
GRMZM2G102802	2.04e-14	0.108873	0.425	0.341	5.83e-10	0		ATSBT5.4,SBT5.4	Subtilase family protein
GRMZM2G038365	2.06e-14	0.0476069	0.104	0.059	5.87e-10	0	iron-sulfur protein2	PETC,PGR1	photosynthetic electron transfer C
GRMZM2G382077	2.08e-14	0.06793	0.326	0.247	5.94e-10	0			Ribosomal protein L27 family protein
GRMZM2G001816	2.1e-14	0.0994702	0.818	0.737	5.98e-10	0			Ribosomal L5P family protein
GRMZM2G122584	2.28e-14	0.063147	0.163	0.107	6.51e-10	0		MSRB2	methionine sulfoxide reductase B 2
GRMZM2G465091	2.29e-14	0.073508	0.219	0.153	6.54e-10	0	TCP-transcription factor 14		TCP family transcription factor
GRMZM2G135960	2.4e-14	0.0510481	0.041	0.016	6.86e-10	0			HSP20-like chaperones superfamily protein
GRMZM2G344279	2.52e-14	0.0640557	0.215	0.15	7.2e-10	0		PLDALPHA2	Ribosomal protein L30/L7 family protein
GRMZM2G140754	2.54e-14	0.0657185	0.234	0.165	7.25e-10	0			alanine-tRNA ligases;nucleic acid binding;ligases, forming aminoacyl-tRNA and related compounds;nucleotide binding;ATP binding
GRMZM2G076950	2.55e-14	0.0371518	0.07	0.035	7.27e-10	0			Tetratricopeptide repeat (TPR)-like superfamily protein
GRMZM2G079353	2.56e-14	0.0454468	0.116	0.069	7.3e-10	0		RLK902	Protein of unknown function (DUF3223)
GRMZM2G176047	2.71e-14	0.0501504	0.209	0.143	7.73e-10	0			Di-glucose binding protein with Kinesin motor domain
GRMZM2G362949	2.72e-14	0.0416041	0.089	0.049	7.77e-10	0			TPX2 (targeting protein for Xklp2) protein family
GRMZM2G050925	3.01e-14	0.0868518	0.977	0.956	8.59e-10	0			RNA binding Plectin/S10 domain-containing protein
GRMZM2G012861	3.43e-14	0.0561222	0.241	0.171	9.79e-10	0			Leucine-rich repeat protein kinase family protein
GRMZM2G070542	3.67e-14	0.07989	0.718	0.616	1.05e-09	0			TCP-1/cpn60 chaperonin family protein
AC202864.3_FG002	3.69e-14	0.046492	0.104	0.06	1.05e-09	0	C2C2-GATA-transcription factor 25	GATA12	GATA transcription factor 12
GRMZM2G151706	3.85e-14	0.0802173	0.593	0.497	1.1e-09	0
GRMZM2G068789	4e-14	0.0371538	0.091	0.05	1.14e-09	0		CLPP5,NCLPP1,NCLPP5	2-oxoglutarate (2OG) and Fe(II)-dependent oxygenase superfamily protein
GRMZM2G163724	4.28e-14	0.0630109	0.268	0.194	1.22e-09	0			Leucine-rich repeat protein kinase family protein
GRMZM2G368041	4.52e-14	0.0622174	0.227	0.161	1.29e-09	0		ATTIM23-1,TIM23-1	translocase of inner mitochondrial membrane 23
GRMZM2G113098	4.56e-14	0.0899636	0.215	0.151	1.3e-09	0	C2C2-GATA-transcription factor 16	GATA2	GATA transcription factor 2
GRMZM2G106690	4.65e-14	0.0569076	0.376	0.287	1.33e-09	0		APUM12,PUM12	Adenine nucleotide alpha hydrolases-like superfamily protein
GRMZM2G034326	4.76e-14	0.0634073	0.984	0.97	1.36e-09	0		NRPB8B,NRPD8B,NRPE8B	RNA polymerase Rpb8
GRMZM2G305154	4.84e-14	0.0786277	0.977	0.96	1.38e-09	0		BOB1	Ribosomal protein S14p/S29e family protein
GRMZM5G867518	5.26e-14	0.0849635	0.955	0.925	1.5e-09	0		ATBRXL2,BRX-LIKE2	Ribosomal protein S25 family protein
GRMZM2G094353	5.27e-14	0.230051	0.136	0.085	1.5e-09	0		PYM	Ran BP2/NZF zinc finger-like superfamily protein
GRMZM2G141819	5.34e-14	0.155574	0.131	0.082	1.52e-09	0			DNAse I-like superfamily protein
GRMZM2G079452	5.42e-14	0.0561073	0.223	0.156	1.55e-09	0	pep-related development arrested1 homolog	ASN1,AT-ASN1,DIN6	glutamine-dependent asparagine synthase 1
GRMZM2G157329	5.5e-14	0.0830252	0.761	0.663	1.57e-09	0			RNA-binding (RRM/RBD/RNP motifs) family protein
GRMZM2G065566	5.64e-14	0.0908736	0.516	0.427	1.61e-09	0		ATEXO70B1,EXO70B1	exocyst subunit exo70 family protein B1
GRMZM6G818567	5.66e-14	0.0745267	0.422	0.338	1.61e-09	0		MEE21	Mitochondrial import inner membrane translocase subunit Tim17/Tim22/Tim23 family protein
GRMZM2G115176	5.86e-14	0.090863	0.771	0.679	1.67e-09	0			Small nuclear ribonucleoprotein family protein
GRMZM2G010933	5.94e-14	0.040425	0.076	0.04	1.69e-09	0		ATCOX17,COX17	cytochrome c oxidase 17
GRMZM2G142111	6.06e-14	0.0698752	0.435	0.345	1.73e-09	0			Alba DNA/RNA-binding protein
GRMZM2G351977	6.12e-14	0.112341	0.1	0.057	1.75e-09	0	light harvesting chlorophyll a/b binding protein10	LHB1B2,LHCB1.5	photosystem II light harvesting complex gene B1B2
GRMZM2G113888	6.28e-14	0.0608682	0.176	0.117	1.79e-09	0	TCP-transcription factor 9	AtTCP14,TCP14	TEOSINTE BRANCHED, cycloidea and PCF (TCP) 14
GRMZM2G058450	6.34e-14	0.0865465	0.335	0.258	1.81e-09	0			RING/U-box superfamily protein
GRMZM2G071304	6.57e-14	0.0692262	0.296	0.222	1.88e-09	0		ATLIG1,LIG1	DNA ligase 1
GRMZM6G247892	6.68e-14	0.0559368	0.2	0.137	1.91e-09	0		ATFAH1,FAH1	fatty acid hydroxylase 1
GRMZM2G096048	6.92e-14	0.0389248	0.064	0.032	1.97e-09	0		ATHSF3,ATHSFA1B,HSF3,HSFA1B	heat shock factor 3
GRMZM2G082630	7.11e-14	0.0212816	0.027	0.009	2.03e-09	0	bHLH-transcription factor 170
GRMZM2G078569	7.31e-14	0.0810855	0.943	0.904	2.09e-09	0	fatty acid desaturase6	FAD6,FADC,SFD4	fatty acid desaturase 6
GRMZM2G459052	7.5e-14	0.08332	0.32	0.243	2.14e-09	0			Sterile alpha motif (SAM) domain-containing protein
GRMZM2G168917	8.13e-14	0.0588938	0.14	0.088	2.32e-09	0			Protein kinase superfamily protein
GRMZM2G389379	8.82e-14	0.0303836	0.061	0.029	2.52e-09	0	ZF-HD-transcription factor 16	AtHB24,HB24	homeobox protein 24
GRMZM5G847466	8.82e-14	0.127936	0.765	0.709	2.52e-09	0			EF hand calcium-binding protein family
GRMZM2G139467	9.03e-14	0.00599608	0.006	0	2.58e-09	0	cytochrome P-450 20	CYP75B1,D501,TT7	Cytochrome P450 superfamily protein
GRMZM2G332809	9.44e-14	0.065396	0.39	0.305	2.69e-09	0		TUB8	tubulin beta 8
GRMZM2G016928	9.98e-14	0.0990911	0.866	0.801	2.85e-09	0			Zinc-binding ribosomal protein family protein
GRMZM2G385287	1.11e-13	0.0604101	1	0.999	3.17e-09	0		PGY2	Ribosomal protein L6 family
GRMZM2G039983	1.13e-13	0.0931144	0.128	0.08	3.22e-09	0			TPX2 (targeting protein for Xklp2) protein family
GRMZM2G465383	1.15e-13	0.083278	0.278	0.207	3.28e-09	0	small auxin up RNA74	HSI2-L1,HSL1,VAL2	SAUR-like auxin-responsive protein family
GRMZM2G094850	1.21e-13	0.0282489	0.055	0.026	3.45e-09	0	Maize LINC KASH AtSINE-like1		ARM repeat superfamily protein
GRMZM2G169259	1.21e-13	0.0501091	0.125	0.077	3.45e-09	0			Major facilitator superfamily protein
GRMZM2G473162	1.22e-13	0.0139688	0.019	0.005	3.49e-09	0		TUB8	ENTH/ANTH/VHS superfamily protein
GRMZM2G066449	1.39e-13	0.0794339	0.189	0.131	3.98e-09	0			ethylene-responsive nuclear protein / ethylene-regulated nuclear protein (ERT2)
GRMZM2G079616	1.4e-13	0.0328149	0.041	0.017	3.98e-09	0
GRMZM2G106604	1.47e-13	0.0622264	0.505	0.406	4.2e-09	0		CYP90D1	Protein of unknown function, DUF593
GRMZM2G114861	1.48e-13	0.0176403	0.305	0.219	4.21e-09	0	divergent spindle1	ATK5	kinesin 5
GRMZM2G036619	1.53e-13	0.0388868	0.24	0.169	4.38e-09	0
GRMZM2G152328	1.65e-13	0.0457652	0.814	0.709	4.7e-09	0	actin5	ACT11	actin-11
GRMZM2G058432	1.66e-13	0.0950031	0.79	0.706	4.74e-09	0	pale aleurone color1	TIM13	translocase of the inner mitochondrial membrane 13
GRMZM2G125148	1.71e-13	0.0772379	0.738	0.629	4.88e-09	0			NOP56-like pre RNA processing ribonucleoprotein
GRMZM2G052644	1.71e-13	0.00664844	0.027	0.009	4.88e-09	0		arpc2b	actin-related protein C2B
GRMZM2G077991	1.82e-13	0.0734729	0.985	0.977	5.19e-09	0		PMDH1	Zinc-binding ribosomal protein family protein
GRMZM2G124466	1.85e-13	0.063237	0.208	0.146	5.29e-09	0	C3H-transcription factor 352	PGL34	plastoglobulin 34kD
GRMZM2G076962	1.9e-13	0.0686786	0.313	0.239	5.43e-09	0			Protein of unknown function (DUF155)
GRMZM2G169654	2.19e-13	0.119737	0.363	0.284	6.24e-09	0	AP2-EREBP-transcription factor 126	EDF2,RAP2.8,RAV2,TEM2	related to ABI3/VP1 2
GRMZM2G095595	2.47e-13	0.0541587	0.181	0.123	7.06e-09	0
AC213463.3_FG004	2.54e-13	0.0351301	0.075	0.04	7.25e-09	0		CYP86A4	cytochrome P450, family 86, subfamily A, polypeptide 4
GRMZM2G036134	2.61e-13	0.0513279	0.572	0.464	7.44e-09	0			Eukaryotic aspartyl protease family protein
GRMZM2G473463	2.66e-13	0.0795447	0.561	0.472	7.6e-09	0			Mitochondrial import inner membrane translocase subunit Tim17/Tim22/Tim23 family protein
GRMZM2G479260	2.69e-13	0.147221	0.487	0.399	7.68e-09	0
GRMZM2G321041	2.79e-13	0.0769788	0.269	0.2	7.96e-09	0		ATL8	RING/U-box superfamily protein
GRMZM2G009412	3.16e-13	0.0871327	0.976	0.962	9.01e-09	0	ribosomal protein L44	AtXTH12,XTH12	Zinc-binding ribosomal protein family protein
GRMZM2G105283	3.2e-13	0.0886845	0.351	0.277	9.13e-09	0			2-oxoglutarate (2OG) and Fe(II)-dependent oxygenase superfamily protein
GRMZM2G419606	3.22e-13	0.0397825	0.089	0.05	9.18e-09	0
GRMZM5G822970	3.48e-13	0.041571	0.111	0.067	9.92e-09	0	methyl-methansulfonate, UV sensitive81 homolog2	ATMUS81,MUS81	Restriction endonuclease, type II-like superfamily protein
GRMZM2G426108	3.48e-13	0.0633984	0.177	0.121	9.93e-09	0			secE/sec61-gamma protein transport protein
GRMZM2G008898	3.53e-13	0.0630506	0.301	0.226	1.01e-08	0	bHLH-transcription factor 73	BPE,BPEp,BPEub,ZCW32	BIG PETAL P
GRMZM2G064096	3.59e-13	0.258725	0.048	0.021	1.02e-08	0	germin-like protein1	ATGER3,GER3,GLP3,GLP3A,GLP3B	germin 3
GRMZM2G169384	3.64e-13	0.0766403	0.938	0.899	1.04e-08	0	multiple organelle RNA editing factor8	OMR1	cobalt ion binding
AC199526.5_FG003	3.69e-13	0.0449024	0.116	0.071	1.05e-08	0	crs2 associated factor2	ATCAF2,CAF2	RNA-binding CRS1 / YhbY (CRM) domain-containing protein
GRMZM2G083538	3.8e-13	0.0884051	0.236	0.172	1.08e-08	0		ACR4	ACT domain repeat 4
GRMZM2G023279	3.85e-13	0.0586374	0.232	0.167	1.1e-08	0		RIP3	ROP interactive partner 3
GRMZM2G170397	3.91e-13	0.080087	0.714	0.615	1.12e-08	0		ROC2	rotamase cyclophilin 2
GRMZM2G426175	3.93e-13	0.0872214	0.18	0.122	1.12e-08	0			2-oxoglutarate (2OG) and Fe(II)-dependent oxygenase superfamily protein
GRMZM2G026833	3.97e-13	0.0308161	0.056	0.027	1.13e-08	0	G2-like1	ATGLK1,GLK1,GPRI1	GBF\'s pro-rich region-interacting factor 1
GRMZM2G167243	4.11e-13	0.0340333	0.075	0.04	1.17e-08	0			FAD/NAD(P)-binding oxidoreductase family protein
GRMZM5G813651	4.24e-13	0.0249829	0.023	0.007	1.21e-08	0	NAC-transcription factor 95	anac034,ANAC035,LOV1,NAC035	NAC domain containing protein 35
GRMZM2G328742	4.44e-13	0.0361235	0.063	0.031	1.27e-08	0	ABI3-VP1-transcription factor 40	AtWRKY41,WRKY41	AP2/B3-like transcriptional factor family protein
GRMZM2G142802	4.55e-13	0.0725744	0.319	0.245	1.3e-08	0			Aluminium induced protein with YGL and LRDR motifs
GRMZM2G019838	4.6e-13	0.0562452	0.193	0.134	1.31e-08	0	ankyrin repeat protein2	EMB139,EMB506	Ankyrin repeat family protein
GRMZM2G378852	4.73e-13	0.0356091	0.063	0.032	1.35e-08	0		MAPKKK14	mitogen-activated protein kinase kinase kinase 14
GRMZM2G058261	4.79e-13	0.0457834	0.113	0.069	1.37e-08	0			FAD/NAD(P)-binding oxidoreductase family protein
AC195860.3_FG006	4.83e-13	0.0559586	0.229	0.165	1.38e-08	0		ALS3	Ribosomal protein L1p/L10e family
GRMZM2G108871	5.02e-13	0.0867761	0.828	0.748	1.43e-08	0			Translation protein SH3-like family protein
GRMZM2G102838	5.09e-13	0.0607772	0.179	0.123	1.45e-08	0	photosystem II1		RING/U-box superfamily protein
GRMZM2G177970	5.15e-13	0.0510746	0.153	0.101	1.47e-08	0		OVA4	Nucleotidylyl transferase superfamily protein
GRMZM2G058447	5.41e-13	0.0392823	0.078	0.042	1.54e-08	0		42614	stress enhanced protein 1
GRMZM2G150251	5.42e-13	0.061143	0.304	0.23	1.55e-08	0		ATSPP,SPP	signal peptide peptidase
GRMZM2G102878	5.73e-13	0.0587002	0.252	0.184	1.63e-08	0		AtFaTA,FaTA	fatA acyl-ACP thioesterase
GRMZM2G001592	5.82e-13	0.0424044	0.095	0.055	1.66e-08	0		DRB2	dsRNA-binding protein 2
GRMZM2G101179	6.24e-13	0.0650692	0.392	0.31	1.78e-08	0		ATERDJ3A,TMS1	DNAJ heat shock N-terminal domain-containing protein
GRMZM2G083836	6.39e-13	0.0705497	0.558	0.462	1.82e-08	0		EMB2755,SYNC1,SYNC1 ARATH	Class II aminoacyl-tRNA and biotin synthetases superfamily protein
GRMZM2G069726	6.72e-13	0.0724173	0.386	0.308	1.92e-08	0		EMB2001	P-loop containing nucleoside triphosphate hydrolases superfamily protein
GRMZM2G100067	6.85e-13	0.0175733	0.025	0.008	1.95e-08	0			RAD3-like DNA-binding helicase protein
GRMZM2G316555	7.29e-13	0.0420606	0.07	0.036	2.08e-08	0
GRMZM5G893630	7.31e-13	0.099865	0.356	0.276	2.09e-08	0		ALY3,ATALY3	Protein of unknown function, DUF617
GRMZM2G050501	7.31e-13	0.056335	0.253	0.185	2.09e-08	0		APT2,ATAPT2,PHT1.1	Transducin/WD40 repeat-like superfamily protein
GRMZM2G020446	7.46e-13	0.0670542	0.421	0.338	2.13e-08	0	dihydrodipicolinate decarboxylase1		Pyridoxal-dependent decarboxylase family protein
GRMZM2G039880	7.74e-13	0.041411	0.079	0.043	2.21e-08	0			RNA helicase family protein
GRMZM2G009070	7.77e-13	0.0433277	0.122	0.075	2.22e-08	0	mureinE1	ATMURE,MURE,PDE316	acid-amino acid ligases;ligases;ATP binding;ATP binding;ligases
GRMZM2G114998	7.81e-13	0.0473028	0.104	0.062	2.23e-08	0	C2C2-Dof-transcription factor 17		Dof-type zinc finger DNA-binding family protein
GRMZM2G092442	8.38e-13	0.0597996	0.191	0.133	2.39e-08	0			Calcium-dependent phosphotriesterase superfamily protein
GRMZM2G076345	8.64e-13	0.0368612	0.053	0.025	2.47e-08	0	small auxin up RNA38
GRMZM2G416105	8.83e-13	0.0661666	0.07	0.037	2.52e-08	0
GRMZM2G061996	9.03e-13	0.0654621	0.281	0.212	2.58e-08	0		ATPRMT3,PRMT3	protein arginine methyltransferase 3
GRMZM2G142751	9.32e-13	0.0362262	0.066	0.034	2.66e-08	0	TCP-transcription factor 10	AtTCP14,TCP14	TEOSINTE BRANCHED, cycloidea and PCF (TCP) 14
GRMZM2G099529	9.33e-13	0.0660827	0.34	0.265	2.66e-08	0		CLPR1,NCLPP5,SVR2	CLP protease proteolytic subunit 1
GRMZM5G835629	9.36e-13	0.045116	0.34	0.259	2.67e-08	0			Protein kinase superfamily protein
GRMZM2G140908	9.66e-13	0.04743	0.127	0.08	2.76e-08	0		AHL,ATAHL,HL	zinc ion binding
GRMZM2G145562	1.05e-12	0.0398274	0.097	0.057	3e-08	0			RNA-binding (RRM/RBD/RNP motifs) family protein
GRMZM2G090675	1.07e-12	0.053135	0.163	0.109	3.05e-08	0		CDCP2,LEJ2	Cystathionine beta-synthase (CBS) family protein
GRMZM2G145850	1.1e-12	0.0374206	0.073	0.039	3.14e-08	0			MAC/Perforin domain-containing protein
AC203535.4_FG004	1.12e-12	0.058243	0.18	0.124	3.19e-08	0		ACHT4	Rieske (2Fe-2S) domain-containing protein
GRMZM2G024482	1.14e-12	0.0650245	0.604	0.501	3.24e-08	0			Thioesterase superfamily protein
GRMZM2G110473	1.18e-12	0.0385367	0.042	0.018	3.36e-08	0		PLA IIA,PLA2A,PLP2	phospholipase A 2A
GRMZM2G133311	1.21e-12	0.0648706	0.159	0.106	3.46e-08	0	OVATE-transcription factor 15	ATOFP13,OFP13	ovate family protein 13
GRMZM2G063387	1.25e-12	0.0489891	0.206	0.145	3.57e-08	0	E2F-DP-transcription factor 26	ATDPB,DPB	Transcription factor DP
GRMZM2G076006	1.3e-12	0.0687792	0.324	0.251	3.7e-08	0		ATTBP2,TRFL9	Glyoxalase/Bleomycin resistance protein/Dioxygenase superfamily protein
GRMZM2G101613	1.31e-12	0.0165918	0.068	0.035	3.75e-08	0	cyclin-dependent kinase inhibitor5	ICK6,KRP3	inhibitor/interactor with cyclin-dependent kinase
GRMZM2G180775	1.33e-12	0.0710177	0.129	0.082	3.8e-08	0			Protein kinase superfamily protein
GRMZM2G154312	1.36e-12	0.0616459	0.998	0.99	3.87e-08	0			HSP20-like chaperones superfamily protein
GRMZM2G174782	1.37e-12	0.0159983	0.02	0.006	3.91e-08	0	male sterile30
GRMZM2G171390	1.38e-12	0.0466334	0.106	0.064	3.94e-08	0	pheophorbide a oxygenase1	ATCAO,CAO,CH1	Pheophorbide a oxygenase family protein with Rieske [2Fe-2S] domain
GRMZM2G124417	1.45e-12	0.0343663	0.071	0.038	4.14e-08	0		PBF1	N-terminal nucleophile aminohydrolases (Ntn hydrolases) superfamily protein
GRMZM2G103236	1.46e-12	0.08286	0.634	0.539	4.17e-08	0		ANAC041,NAC041	GroES-like family protein
GRMZM2G306104	1.51e-12	0.0954487	0.677	0.592	4.3e-08	0	plastid transcriptionally active18
GRMZM5G837364	1.64e-12	0.0578931	0.292	0.221	4.68e-08	0		MAP1A	methionine aminopeptidase 1A
GRMZM2G161255	1.7e-12	0.0291558	0.038	0.015	4.86e-08	0
GRMZM2G370155	1.7e-12	0.065757	0.588	0.494	4.86e-08	0		NQR	NADPH:quinone oxidoreductase
GRMZM2G040587	1.78e-12	0.0672149	0.559	0.464	5.07e-08	0			Chaperone DnaJ-domain superfamily protein
GRMZM2G119906	1.79e-12	0.0554756	0.218	0.157	5.1e-08	0	plastid redox insensitive2	AT;CDCKD;3,CAK2AT,CDKD1;3	cyclin-dependent kinase D1;3
GRMZM2G024099	1.83e-12	0.0643997	0.5	0.406	5.23e-08	0	aspartyl protease3	ATCPL2,CPL2	Eukaryotic aspartyl protease family protein
GRMZM2G331566	1.89e-12	0.105005	0.519	0.428	5.4e-08	0		AtGH9B13,GH9B13	glycosyl hydrolase 9B13
GRMZM2G157019	1.9e-12	0.0847404	0.867	0.806	5.41e-08	0	nucleosome assembly protein1	NRP2	NAP1-related protein 2
GRMZM2G149775	1.92e-12	0.0686831	0.891	0.807	5.47e-08	0		HTA11	histone H2A 11
GRMZM2G000481	1.95e-12	0.050537	0.179	0.123	5.55e-08	0		LAG13	Nucleotidylyl transferase superfamily protein
GRMZM2G057281	1.99e-12	0.12434	0.468	0.382	5.67e-08	0		LHCB3,LHCB3*1	light-harvesting chlorophyll B-binding protein 3
GRMZM2G104070	2.18e-12	0.0683398	0.318	0.246	6.22e-08	0		RPI2	ribose-5-phosphate isomerase 2
GRMZM2G010328	2.19e-12	0.0720511	0.574	0.481	6.24e-08	0	diaminopimelate aminotransferase1	AGD2	Pyridoxal phosphate (PLP)-dependent transferases superfamily protein
GRMZM2G027059	2.42e-12	0.0808866	0.326	0.256	6.91e-08	0	lemon white1	CLB6,HDR,ISPH	4-hydroxy-3-methylbut-2-enyl diphosphate reductase
GRMZM2G117754	2.45e-12	0.0412885	0.117	0.072	6.99e-08	0			GDSL-like Lipase/Acylhydrolase superfamily protein
GRMZM2G039711	2.48e-12	0.0618005	0.359	0.282	7.08e-08	0
GRMZM2G036590	2.52e-12	0.0560159	0.215	0.154	7.18e-08	0		EMB1241	Co-chaperone GrpE family protein
GRMZM2G340527	2.54e-12	0.052786	0.191	0.134	7.24e-08	0	ribonucleotide reductase large subunit2	ATRNR1,CLS8,R1,RNR1	ribonucleotide reductase 1
GRMZM2G134761	2.56e-12	0.0587985	0.249	0.184	7.29e-08	0			Protein of unknown function (DUF1644)
GRMZM2G137426	2.67e-12	0.0245927	0.043	0.019	7.62e-08	0	bHLH-transcription factor 176	PGP1,PGPS1,PGS1	basic helix-loop-helix (bHLH) DNA-binding superfamily protein
GRMZM2G423169	2.8e-12	0.0715298	0.51	0.421	7.98e-08	0			Ribosomal protein L25/Gln-tRNA synthetase, anti-codon-binding domain
GRMZM2G524937	2.8e-12	0.0709592	0.845	0.749	7.98e-08	0		ATECH2,ECH2	SWIB/MDM2 domain superfamily protein
GRMZM2G050961	2.89e-12	0.0682923	0.255	0.19	8.23e-08	0			GroES-like family protein
GRMZM2G046618	3.06e-12	0.0591131	0.161	0.109	8.73e-08	0	pectin methylesterase2	scpl20	Plant invertase/pectin methylesterase inhibitor superfamily
GRMZM2G100146	3.08e-12	0.0776223	0.937	0.893	8.79e-08	0	histone deacetylase102	HD2C,HDT3	histone deacetylase 2C
GRMZM2G061655	3.09e-12	0.126089	0.115	0.072	8.81e-08	0		CHR3,SYD	P-loop containing nucleoside triphosphate hydrolases superfamily protein
GRMZM2G098643	3.21e-12	0.104124	0.173	0.12	9.16e-08	0	PIN-formed protein1	ATPIN1,PIN1	Auxin efflux carrier family protein
GRMZM2G056686	3.26e-12	0.0560962	0.18	0.125	9.29e-08	0			coenzyme F420 hydrogenase family / dehydrogenase, beta subunit family
AC206840.3_FG002	3.39e-12	0.0705437	0.335	0.263	9.68e-08	0		ATHVA22E,HVA22E	HVA22 homologue E
GRMZM2G114234	3.61e-12	0.054994	0.244	0.18	1.03e-07	0		ATIPS2,ATMIPS2,MIPS2	Erv1/Alr family protein
GRMZM2G169405	3.88e-12	0.05911	0.208	0.148	1.11e-07	0		ADL1C,ADL5,DL1C,DRP1C	DYNAMIN-like 1C
GRMZM2G083620	3.89e-12	0.0729366	0.521	0.435	1.11e-07	0		WAK2	Ribosomal protein S5 domain 2-like superfamily protein
GRMZM2G111477	3.91e-12	0.0707765	0.57	0.476	1.12e-07	0	chaperonin 1	HSP60,HSP60-3B	heat shock protein 60
GRMZM2G442000	4.07e-12	0.0670141	0.272	0.204	1.16e-07	0	small auxin up RNA79	ATGH9B1,CEL1,GH9B1	SAUR-like auxin-responsive protein family
GRMZM2G407361	4.1e-12	0.0472829	0.148	0.098	1.17e-07	0			Pentatricopeptide repeat (PPR) superfamily protein
GRMZM2G059363	4.11e-12	0.0741673	0.539	0.449	1.17e-07	0			Uncharacterised BCR, YbaB family COG0718
GRMZM2G102829	4.11e-12	0.0684692	0.978	0.96	1.17e-07	0	polyA binding protein2	PAB4,PABP4	poly(A) binding protein 4
GRMZM2G022822	4.22e-12	0.0137048	0.019	0.005	1.2e-07	0
GRMZM2G092669	4.26e-12	0.083988	0.561	0.468	1.22e-07	0			Protein of Unknown Function (DUF239)
GRMZM2G054012	4.35e-12	0.072038	0.856	0.771	1.24e-07	0			Ribosomal protein S30 family protein
GRMZM2G309731	4.38e-12	0.0453842	0.072	0.039	1.25e-07	0	AP2-EREBP-transcription factor 119	EIF2 BETA,EMB1401	Integrase-type DNA-binding superfamily protein
GRMZM2G121309	4.4e-12	0.0812034	0.476	0.385	1.26e-07	0	Aux/IAA-transcription factor 23	IAA26,PAP1	phytochrome-associated protein 1
GRMZM5G845244	4.5e-12	0.133224	0.724	0.658	1.28e-07	0	30S ribosomal protein S8 gene		ribosomal protein S8
GRMZM2G092311	4.63e-12	0.0423222	0.333	0.251	1.32e-07	0		LHCA1	photosystem I light harvesting complex gene 1
GRMZM2G152548	4.74e-12	0.0752604	0.339	0.267	1.35e-07	0			Protein of unknown function (DUF760)
GRMZM2G009894	4.76e-12	0.0662138	0.497	0.409	1.36e-07	0		NRP2	Ribosomal L29e protein family
GRMZM2G121663	4.83e-12	0.0221375	0.038	0.016	1.38e-07	0		GYRB3	DNA GYRASE B3
GRMZM2G154316	4.93e-12	0.0453059	0.327	0.248	1.41e-07	0		PSAH-2,PSAH2,PSI-H	photosystem I subunit H2
GRMZM2G055420	5.01e-12	0.04663	0.122	0.077	1.43e-07	0			Protein of unknown function (DUF3741)
GRMZM2G177654	5.13e-12	0.0704913	0.872	0.781	1.46e-07	0		emb1129	Nucleic acid-binding, OB-fold-like protein
GRMZM2G081816	5.16e-12	0.0340556	0.065	0.034	1.47e-07	0	bHLH-transcription factor 25		basic helix-loop-helix (bHLH) DNA-binding superfamily protein
GRMZM2G155314	5.19e-12	0.0606818	0.231	0.169	1.48e-07	0			ankyrin repeat family protein
GRMZM2G020898	5.25e-12	0.0539604	0.156	0.105	1.5e-07	0			O-Glycosyl hydrolases family 17 protein
GRMZM2G140809	5.53e-12	0.0657979	0.322	0.251	1.58e-07	0
GRMZM2G057535	5.54e-12	0.0818451	0.34	0.268	1.58e-07	0	elongation factor alpha6	ATGLB3,GLB3	GTP binding Elongation factor Tu family protein
GRMZM2G333997	5.67e-12	0.0391497	0.105	0.064	1.62e-07	0			RING/U-box superfamily protein
AC225193.3_FG003	5.7e-12	0.0505353	0.14	0.092	1.63e-07	0			AT hook motif DNA-binding family protein
GRMZM2G145226	5.79e-12	0.0647657	0.412	0.333	1.65e-07	0		UCH3	ubiquitin C-terminal hydrolase 3
GRMZM2G095534	6.04e-12	0.0634277	0.417	0.337	1.72e-07	0		FKBP15-1	translation elongation factor Ts (EF-Ts), putative
GRMZM2G041310	6.47e-12	0.0464328	0.24	0.174	1.85e-07	0
GRMZM2G014832	6.58e-12	0.0647104	0.29	0.222	1.88e-07	0
GRMZM2G135727	6.71e-12	0.0817953	0.887	0.828	1.91e-07	0		ARP2,RPL3B	R-protein L3 B
GRMZM5G863420	7.35e-12	0.110421	0.235	0.174	2.1e-07	0	WRKY-transcription factor 82	ATWRKY51,WRKY51	WRKY DNA-binding protein 51
GRMZM2G429396	7.39e-12	0.0345512	0.076	0.042	2.11e-07	0			HSP20-like chaperones superfamily protein
GRMZM5G852502	7.43e-12	0.0477555	0.584	0.472	2.12e-07	0	stearoyl-acyl-carrier-protein desaturase1	FAB2,SSI2	Plant stearoyl-acyl-carrier-protein desaturase family protein
GRMZM2G177895	7.5e-12	0.0392416	0.113	0.07	2.14e-07	0	FHA-transcription factor 9
GRMZM2G002642	7.57e-12	0.06486	0.338	0.265	2.16e-07	0			S-adenosyl-L-methionine-dependent methyltransferases superfamily protein
GRMZM2G143767	7.9e-12	0.067509	0.457	0.374	2.25e-07	0		HINT 2	HISTIDINE TRIAD NUCLEOTIDE-BINDING 2
GRMZM2G102968	8.02e-12	0.0523941	0.215	0.155	2.29e-07	0			Putative membrane lipoprotein
GRMZM2G042639	8.16e-12	0.101964	0.182	0.127	2.33e-07	0	safener induced1	GSTL2	glutathione transferase lambda 2
GRMZM2G025954	8.32e-12	0.0515448	0.219	0.157	2.37e-07	0		ATF2,TRXF2	thioredoxin F2
GRMZM2G054537	8.33e-12	0.0631021	0.361	0.286	2.38e-07	0	multiple organellar RNA editing factor3		plastid developmental protein DAG, putative
GRMZM2G169580	8.9e-12	0.0250062	0.042	0.019	2.54e-07	0	Trihelix-transcription factor 20
GRMZM2G181542	9e-12	0.0684691	0.755	0.653	2.57e-07	0		mtACP2	mitochondrial acyl carrier protein 2
AC198418.3_FG005	9.07e-12	0.0649737	0.271	0.206	2.59e-07	0	RNA helicase4	emb1138	DEAD box RNA helicase (RH3)
GRMZM2G042516	9.57e-12	0.0509505	0.133	0.086	2.73e-07	0			alpha/beta-Hydrolases superfamily protein
GRMZM2G080542	9.74e-12	0.067428	0.667	0.568	2.78e-07	0		ATPRMT10,PRMT10	protein arginine methyltransferase 10
GRMZM2G064655	9.83e-12	0.0649842	0.153	0.104	2.8e-07	0	C2C2-Dof-transcription factor 34	TMO6	TARGET OF MONOPTEROS 6
GRMZM2G081812	9.93e-12	0.05638	0.31	0.238	2.83e-07	0		SUF4	zinc finger (C2H2 type) family protein
GRMZM2G001956	9.96e-12	0.0363983	0.095	0.056	2.84e-07	0		G-H2AX,GAMMA-H2AX,H2AXB,HTA3	FKBP-like peptidyl-prolyl cis-trans isomerase family protein
GRMZM2G044832	1.03e-11	0.0635804	0.327	0.257	2.94e-07	0	mTERF domain protein33		NAD(P)-binding Rossmann-fold superfamily protein
GRMZM2G097282	1.05e-11	0.0614082	0.252	0.189	2.99e-07	0		AtRLP51,RLP51	tRNA/rRNA methyltransferase (SpoU) family protein
GRMZM2G470648	1.08e-11	0.0330853	0.062	0.032	3.07e-07	0			RAD3-like DNA-binding helicase protein
GRMZM5G893392	1.09e-11	0.0240729	0.044	0.02	3.11e-07	0		EXL2	Protein of unknown function (DUF3464)
GRMZM2G344993	1.09e-11	0.0443069	0.173	0.119	3.12e-07	0		IAGLU	indole-3-acetate beta-D-glucosyltransferase
GRMZM2G154667	1.1e-11	0.072208	0.331	0.26	3.13e-07	0		ATKS,ATKS1,GA2,KS,KS1	NADH dehydrogenase subunit J
GRMZM2G543629	1.12e-11	0.0611393	0.231	0.17	3.21e-07	0	sigma factor 1B	RPOD1,SIG1,SIG2,SIGA,SIGB	sigma factor A
GRMZM2G431504	1.16e-11	0.0507213	0.077	0.044	3.32e-07	0		BAN	NAD(P)-binding Rossmann-fold superfamily protein
GRMZM2G168674	1.17e-11	0.0693941	0.995	0.989	3.35e-07	0			Zinc-binding ribosomal protein family protein
GRMZM2G457699	1.21e-11	0.0688474	0.466	0.384	3.45e-07	0		AtcpRRF,cpRRF,HFP108,RRF	ribosome recycling factor, chloroplast precursor
GRMZM2G442763	1.25e-11	0.0514049	0.177	0.123	3.56e-07	0			Protein of unknown function, DUF547
GRMZM2G010743	1.27e-11	0.0663363	0.352	0.279	3.62e-07	0			Mitochondrial import inner membrane translocase subunit Tim17/Tim22/Tim23 family protein
GRMZM2G174598	1.28e-11	0.0701996	0.399	0.316	3.66e-07	0	polygalacturonase16		Pectin lyase-like superfamily protein
GRMZM2G018336	1.31e-11	0.0659565	0.233	0.171	3.74e-07	0	ABI3-VP1-transcription factor 33	EDF2,RAP2.8,RAV2,TEM2	related to ABI3/VP1 2
GRMZM2G035948	1.32e-11	0.0532079	0.184	0.13	3.77e-07	0			Co-chaperone GrpE family protein
GRMZM2G377761	1.34e-11	0.0496015	0.171	0.118	3.81e-07	0	chloroplast RNA processing4	PNP,RIF10	polyribonucleotide nucleotidyltransferase, putative
GRMZM2G123831	1.43e-11	0.0830414	0.764	0.68	4.09e-07	0		scpl35	serine carboxypeptidase-like 35
GRMZM2G171372	1.53e-11	0.055142	0.663	0.55	4.36e-07	0			Small nuclear ribonucleoprotein family protein
GRMZM2G005293	1.54e-11	0.0869087	0.376	0.298	4.38e-07	0			C2H2-like zinc finger protein
GRMZM2G064168	1.64e-11	0.0575319	0.213	0.156	4.67e-07	0		AtcwINV2,CWINV2	cell wall invertase 2
GRMZM6G028994	1.75e-11	0.0546521	0.231	0.171	5e-07	0		DHS,EDA22	deoxyhypusine synthase
GRMZM2G065956	1.94e-11	0.0604593	0.47	0.386	5.54e-07	0			Ribosomal protein L7/L12, oligomerisation;Ribosomal protein L7/L12, C-terminal/adaptor protein ClpS-like
GRMZM2G080380	1.96e-11	0.0554287	0.256	0.192	5.59e-07	0		PYRB	PYRIMIDINE B
GRMZM2G058690	1.97e-11	0.0488465	0.087	0.051	5.62e-07	0	IQ-domain 20	IQD26	IQ-domain 26
GRMZM2G017045	1.99e-11	0.0384817	0.096	0.058	5.67e-07	0		PGR5	proton gradient regulation 5
GRMZM2G013430	2e-11	0.114645	0.516	0.435	5.72e-07	0	serine acetyltransferase2	ATSERAT2;1,SAT1,SAT5,SERAT2;1	serine acetyltransferase 2;1
GRMZM2G066369	2.13e-11	0.0242028	0.043	0.02	6.08e-07	0	glutathione transferase38	ATGSTU18,GST29,GSTU18	glutathione S-transferase TAU 18
GRMZM2G045154	2.23e-11	0.0520395	0.129	0.084	6.36e-07	0		ATHMT-2,HMT-2,HMT2	Tetratricopeptide repeat (TPR)-like superfamily protein
GRMZM2G158789	2.34e-11	0.0728693	0.6	0.518	6.68e-07	0		LAG1 HOMOLOG 2,LOH2	3\'-5\'-exoribonuclease family protein
GRMZM2G174137	2.35e-11	0.0548649	0.234	0.174	6.71e-07	0			Insulinase (Peptidase family M16) protein
GRMZM2G077711	2.42e-11	0.0322299	0.078	0.044	6.9e-07	0		JAC1	J-domain protein required for chloroplast accumulation response 1
GRMZM2G067242	2.54e-11	0.0611289	0.342	0.27	7.24e-07	0			AAA-type ATPase family protein
GRMZM2G018485	2.54e-11	0.0162751	0.026	0.009	7.24e-07	0	ABI3-VP1-transcription factor 2
GRMZM2G300408	2.6e-11	0.0673645	0.287	0.222	7.41e-07	0	thylakoid assembly5		secE/sec61-gamma protein transport protein
GRMZM2G139324	2.61e-11	0.184121	0.181	0.128	7.44e-07	0			Xanthine/uracil permease family protein
GRMZM2G085198	2.64e-11	0.0931918	0.351	0.28	7.52e-07	0		RCI3,RCI3A	Peroxidase superfamily protein
GRMZM2G105844	2.7e-11	0.182337	0.82	0.763	7.69e-07	0	alpha expansin2	AT-EXP1,ATEXP1,ATEXPA1,ATHEXP ALPHA 1.2,EXP1,EXPA1	expansin A1
GRMZM2G113093	2.72e-11	0.0458795	0.121	0.078	7.77e-07	0		54CP,CPSRP54,FFC,SRP54CP	chloroplast signal recognition particle 54 kDa subunit
GRMZM2G000339	2.83e-11	0.0764006	0.727	0.642	8.07e-07	0			alpha/beta-Hydrolases superfamily protein
GRMZM2G110368	2.83e-11	0.0218352	0.031	0.012	8.08e-07	0			Clathrin adaptor complex small chain family protein
GRMZM2G389301	2.99e-11	0.064597	0.421	0.337	8.52e-07	0		EDL3	EID1-like 3
GRMZM2G149649	3e-11	0.0688543	0.82	0.739	8.57e-07	0			Ribosomal protein L11 family protein
GRMZM2G024345	3.02e-11	0.161891	0.365	0.302	8.62e-07	0			RNA-binding CRS1 / YhbY (CRM) domain-containing protein
GRMZM2G059887	3.04e-11	0.0707315	0.928	0.895	8.66e-07	0			hydroxyproline-rich glycoprotein family protein
GRMZM2G027173	3.07e-11	0.0500674	0.157	0.107	8.75e-07	0		PDCB3	ELMO/CED-12 family protein
GRMZM2G469304	3.28e-11	0.0553634	0.25	0.187	9.37e-07	0			Protein of unknown function, DUF547
GRMZM2G102160	3.3e-11	0.0353241	0.082	0.047	9.42e-07	0
GRMZM2G378106	3.43e-11	0.109771	0.29	0.225	9.78e-07	0	auxin amido synthetase2	GH3.1	Auxin-responsive GH3 family protein
GRMZM2G031261	3.45e-11	0.061121	0.134	0.088	9.85e-07	0	phytosulfokine4	ATPSK3,PSK1,PSK3	PHYTOSULFOKINE 3 PRECURSOR
GRMZM2G129513	3.46e-11	0.0533187	0.196	0.14	9.87e-07	0	malate dehydrogenase6	ARL1	lactate/malate dehydrogenase family protein
GRMZM2G312910	3.46e-11	0.0449164	0.155	0.106	9.87e-07	0		ZKT	protein containing PDZ domain, a K-box domain, and a TPR region
GRMZM2G079746	3.79e-11	0.0625067	0.41	0.333	1.08e-06	0		CMT3	chromomethylase 3
GRMZM2G068398	3.99e-11	0.0325307	0.086	0.051	1.14e-06	0		BAM1	Leucine-rich receptor-like protein kinase family protein
GRMZM2G163067	4.05e-11	0.0755209	0.299	0.233	1.16e-06	0	FCS-like zinc finger9		Protein of unknown function (DUF581)
GRMZM2G319281	4.11e-11	0.0658387	0.794	0.706	1.17e-06	0		ATNS1,NS1,OVA8	Leucine-rich repeat (LRR) family protein
GRMZM2G150190	4.12e-11	0.0564468	0.244	0.183	1.18e-06	0			Uncharacterised BCR, YbaB family COG0718
GRMZM2G093849	4.17e-11	0.0601342	0.273	0.208	1.19e-06	0			Yippee family putative zinc-binding protein
GRMZM5G802566	4.23e-11	0.0418985	0.12	0.077	1.21e-06	0	cp 3'-tRNA processing endoribonuclease11	CPZ,TRZ2	Metallo-hydrolase/oxidoreductase superfamily protein
GRMZM2G159166	4.27e-11	0.0528664	0.347	0.273	1.22e-06	0		ATSYP131,SYP131	syntaxin of plants 131
GRMZM2G075676	4.29e-11	0.0513354	0.282	0.215	1.22e-06	0	serine carboxypeptidase1	scpl4	serine carboxypeptidase-like 4
GRMZM2G152573	4.35e-11	0.0718988	0.986	0.976	1.24e-06	0		CYCD4;1	Ribosomal protein L34e superfamily protein
GRMZM2G074323	4.45e-11	0.0508221	0.213	0.155	1.27e-06	0	math-btb19	ATBPM4,BPM4	BTB-POZ and MATH domain 4
GRMZM2G067964	4.47e-11	0.0621668	0.274	0.211	1.28e-06	0			dolichol-phosphate mannosyltransferase-related
GRMZM2G081689	4.54e-11	0.0236585	0.043	0.02	1.3e-06	0		CTF7	damaged DNA binding;DNA-directed DNA polymerases
GRMZM2G022398	4.61e-11	0.0505955	0.174	0.123	1.32e-06	0		ATMGD2,MGD2	exostosin family protein
GRMZM2G386154	4.62e-11	0.0340896	0.065	0.035	1.32e-06	0			Double Clp-N motif-containing P-loop nucleoside triphosphate hydrolases superfamily protein
GRMZM2G078297	4.78e-11	0.0407358	0.104	0.064	1.36e-06	0			P-loop containing nucleoside triphosphate hydrolases superfamily protein
GRMZM5G870752	4.78e-11	0.0620282	0.999	0.997	1.36e-06	0			Ribosomal protein L7Ae/L30e/S12e/Gadd45 family protein
GRMZM5G884544	4.79e-11	0.0438016	0.146	0.099	1.37e-06	0			Homeodomain-like superfamily protein
GRMZM2G449496	4.82e-11	0.0553688	0.229	0.169	1.38e-06	0	plastid transcriptionally active16	PTAC16	plastid transcriptionally active 16
GRMZM2G092429	4.83e-11	0.0630996	0.433	0.355	1.38e-06	0		ATMUS81,MUS81	Small nuclear ribonucleoprotein family protein
GRMZM2G022090	4.87e-11	0.0483696	0.145	0.098	1.39e-06	0
AC213521.3_FG005	4.97e-11	0.0641649	0.496	0.408	1.42e-06	0		HEMA1	Glutamyl-tRNA reductase family protein
GRMZM2G350711	5.17e-11	0.0467102	0.173	0.121	1.47e-06	0	TNF receptor-associated factor 42		BTB/POZ/Kelch-associated protein
GRMZM2G107886	5.2e-11	0.0254378	0.041	0.018	1.48e-06	0	C2C2-CO-like-transcription factor 4	ATMVD1,MVD1	B-box type zinc finger protein with CCT domain
GRMZM2G319573	5.22e-11	0.0619895	0.245	0.185	1.49e-06	0	recombination ATP-dependent DNA helicase Q-like4	ATRECQ4A,ATSGS1,RECQ4A	DNA helicase (RECQl4A)
GRMZM2G173660	5.26e-11	0.0423099	0.166	0.114	1.5e-06	0	minichromosome instability12a	ATMIS12,MIS12	minichromosome instability 12 (mis12)-like
GRMZM2G034840	5.31e-11	0.0547872	0.145	0.098	1.51e-06	0	ARF-transcription factor 4	ARF5,IAA24,MP	Transcriptional factor B3 family protein / auxin-responsive factor AUX/IAA-related
GRMZM2G179069	5.36e-11	0.0251894	0.039	0.017	1.53e-06	0	DNA binding with one finger3	OBP3	OBF-binding protein 3
GRMZM2G067436	5.88e-11	0.0537739	0.239	0.178	1.68e-06	0		ATTSO1,TSO1	Tesmin/TSO1-like CXC domain-containing protein
GRMZM2G003732	6.1e-11	0.0492524	0.224	0.165	1.74e-06	0		NOF1
AC189879.3_FG003	6.12e-11	0.0595642	0.243	0.182	1.75e-06	0	argonaute101	AGO10,PNH,ZLL	Stabilizer of iron transporter SufD / Polynucleotidyl transferase
GRMZM2G176063	6.19e-11	0.0405373	0.06	0.031	1.77e-06	0	C2C2-Dof-transcription factor 46
GRMZM2G030606	6.2e-11	0.0603176	0.523	0.433	1.77e-06	0
GRMZM2G466044	6.2e-11	0.0202832	0.59	0.494	1.77e-06	0	AP2-EREBP-transcription factor 195	ATERF-1,ERF-1	ethylene responsive element binding factor 1
GRMZM2G095865	6.4e-11	0.0598269	0.5	0.415	1.83e-06	0
GRMZM2G390876	6.42e-11	0.0504242	0.199	0.144	1.83e-06	0		APFI,GAMMA CA2	RNA-binding (RRM/RBD/RNP motifs) family protein
GRMZM2G171395	6.43e-11	0.0188784	0.03	0.012	1.83e-06	0	NAC-transcription factor 86	emb1138	DEAD box RNA helicase (RH3)
GRMZM2G074082	6.47e-11	0.0530607	0.292	0.225	1.85e-06	0	shugoshin centromeric cohesion1		Shugoshin C terminus
GRMZM2G172342	6.58e-11	0.0645548	0.997	0.993	1.88e-06	0		ATTPS21,TPS21	Ribosomal protein L35Ae family protein
GRMZM2G417770	7.17e-11	0.0431112	0.133	0.089	2.04e-06	0		ATSNF4,SNF4	ATP-dependent protease La (LON) domain protein
GRMZM5G811749	7.25e-11	0.108081	0.439	0.364	2.07e-06	0
GRMZM2G098212	7.26e-11	0.0617527	0.308	0.242	2.07e-06	0			ankyrin repeat family protein
GRMZM2G046574	7.38e-11	0.0665185	0.341	0.274	2.11e-06	0		G6PD6	glucose-6-phosphate dehydrogenase 6
GRMZM2G039934	7.47e-11	0.038761	0.102	0.063	2.13e-06	0		PXY	Leucine-rich repeat protein kinase family protein
GRMZM2G016602	7.48e-11	0.054892	0.277	0.213	2.14e-06	0		WNK4,ZIK2	recA DNA recombination family protein
GRMZM2G119890	8.18e-11	0.053219	0.496	0.406	2.33e-06	0
GRMZM2G002165	8.35e-11	0.0596247	0.3	0.233	2.38e-06	0	high chlorophyll fluorescence148	AtCEST,CEST
GRMZM2G137477	8.57e-11	0.0523749	0.194	0.141	2.45e-06	0
GRMZM2G068471	8.89e-11	0.0695519	0.738	0.667	2.54e-06	0		AtTLP2,TLP2	pescadillo-related
GRMZM2G153648	8.92e-11	0.0576004	0.527	0.437	2.54e-06	0		NFD6	nuclear fusion defective 6
GRMZM2G064133	9.01e-11	0.0742124	0.898	0.86	2.57e-06	0		ATEIF3G1,EIF3G1	eukaryotic translation initiation factor 3G1
GRMZM2G464328	9.1e-11	0.0583222	0.207	0.151	2.6e-06	0	genomes uncoupled4 homolog
GRMZM2G010447	9.25e-11	0.0657525	0.254	0.191	2.64e-06	0		REF6	relative of early flowering 6
GRMZM2G143246	9.53e-11	0.061939	0.415	0.34	2.72e-06	0			DEA(D/H)-box RNA helicase family protein
GRMZM2G034243	9.69e-11	0.0172914	0.026	0.01	2.77e-06	0		NDF2,NDH45	NDH-dependent cyclic electron flow 1
GRMZM2G143330	9.8e-11	0.0608225	0.419	0.343	2.8e-06	0
GRMZM2G467069	1.02e-10	0.044766	0.165	0.115	2.92e-06	0	hexokinase9		Heat shock protein DnaJ, N-terminal with domain of unknown function (DUF1977)
GRMZM2G023863	1.06e-10	0.0240419	0.396	0.307	3.01e-06	0		PIN1AT	peptidylprolyl cis/trans isomerase, NIMA-interacting 1
GRMZM2G046472	1.09e-10	0.058404	0.294	0.229	3.11e-06	0		FRS5	LYR family of Fe/S cluster biogenesis protein
GRMZM2G465728	1.12e-10	0.0431433	0.112	0.072	3.2e-06	0		AtMYB62,BW62B,BW62C,MYB62	myb domain protein 62
GRMZM2G123495	1.13e-10	0.0706275	0.895	0.84	3.24e-06	0			Ribosomal protein L14p/L23e family protein
GRMZM2G472651	1.15e-10	0.100608	0.721	0.655	3.29e-06	0	thylakoid assembly4		Bacterial sec-independent translocation protein mttA/Hcf106
GRMZM2G701207	1.23e-10	0.0421736	0.127	0.084	3.51e-06	0	GNAT-transcription factor 30	ATNSI,NSI	nuclear shuttle interacting
GRMZM2G010863	1.29e-10	0.0395644	0.292	0.224	3.69e-06	0			Transcription factor jumonji (jmjC) domain-containing protein
GRMZM2G033236	1.33e-10	0.0144688	0.022	0.007	3.78e-06	0
GRMZM2G042027	1.34e-10	0.0612903	0.478	0.397	3.83e-06	0		SAMC1,SAMT1	S-adenosylmethionine carrier 1
GRMZM2G134508	1.39e-10	0.058932	0.396	0.322	3.98e-06	0			hydroxyproline-rich glycoprotein family protein
GRMZM2G368908	1.41e-10	0.0643235	0.684	0.588	4.04e-06	0		AE3,ATHMOV34,RPN8A	RP non-ATPase subunit 8A
GRMZM2G089136	1.43e-10	0.0628113	0.208	0.154	4.08e-06	0	phosphoglycerate kinase1		Phosphoglycerate kinase family protein
GRMZM2G025531	1.43e-10	0.0431268	0.154	0.106	4.08e-06	0			Metallopeptidase M24 family protein
GRMZM2G085964	1.48e-10	0.0603603	0.729	0.626	4.21e-06	0	AP2-EREBP-transcription factor 69		CAP (Cysteine-rich secretory proteins, Antigen 5, and Pathogenesis-related 1 protein) superfamily protein
GRMZM2G049536	1.56e-10	0.0606728	0.387	0.315	4.45e-06	0		ATPUB9,PUB9	plant U-box 9
GRMZM2G102502	1.57e-10	0.058157	0.257	0.198	4.48e-06	0		AtPEX19-1,PEX19-1	peroxin 19-1
GRMZM2G065928	1.57e-10	0.0283324	0.071	0.04	4.49e-06	0	abscisic acid 8'-hydroxylase4
GRMZM2G447984	1.59e-10	0.0498715	0.137	0.093	4.55e-06	0		ATATH13,ATH13,ATOSA1,OSA1	Histone superfamily protein
GRMZM2G089147	1.67e-10	0.0456877	0.132	0.089	4.77e-06	0		SKL2	shikimate kinase like 2
GRMZM2G590448	1.68e-10	0.0306378	0.072	0.041	4.81e-06	0
GRMZM2G128426	1.69e-10	0.0542555	0.354	0.281	4.81e-06	0			Plant protein of unknown function (DUF869)
GRMZM2G422576	1.69e-10	0.0500224	0.189	0.136	4.83e-06	0		ATCBK3,ATCRK1,CRK1	CDPK-related kinase 1
GRMZM2G130651	1.73e-10	0.040781	0.132	0.088	4.94e-06	0		AR2,ATR2	Tic22-like family protein
GRMZM5G859195	1.84e-10	0.044828	0.145	0.099	5.25e-06	0	cytidine methyl kinase1	ATCDPMEK,CDPMEK,ISPE,PDE277	4-(cytidine 5\'-phospho)-2-C-methyl-D-erithritol kinase
GRMZM2G429000	1.84e-10	0.0281841	0.329	0.254	5.26e-06	0	gibberellin responsive2	CHR5	Bifunctional inhibitor/lipid-transfer protein/seed storage 2S albumin superfamily protein
GRMZM2G057091	1.86e-10	0.0782815	0.387	0.321	5.3e-06	0		CJD1	Chloroplast J-like domain 1
GRMZM2G062788	1.89e-10	0.0662523	0.359	0.289	5.39e-06	0	bundle sheath defective2	ATCPL3,CPL3	DnaJ/Hsp40 cysteine-rich domain superfamily protein
AC196278.2_FG003	1.91e-10	0.023773	0.045	0.022	5.45e-06	0
GRMZM2G085189	1.96e-10	0.0742084	0.229	0.172	5.59e-06	0			Core-2/I-branching beta-1,6-N-acetylglucosaminyltransferase family protein
GRMZM2G080816	2.06e-10	0.0419412	0.112	0.073	5.87e-06	0			TLD-domain containing nucleolar protein
GRMZM2G042539	2.09e-10	0.0301827	0.062	0.033	5.96e-06	0		CHR3,SYD	P-loop containing nucleoside triphosphate hydrolases superfamily protein
GRMZM2G070211	2.17e-10	0.0483882	0.219	0.162	6.18e-06	0	WRKY-transcription factor 102	WRKY21	WRKY DNA-binding protein 21
GRMZM2G123909	2.29e-10	0.0682721	0.127	0.084	6.53e-06	0	C2C2-GATA-transcription factor 35	GATA20	GATA transcription factor 20
GRMZM2G113089	2.3e-10	0.0177118	0.03	0.012	6.56e-06	0			FBD, F-box and Leucine Rich Repeat domains containing protein
GRMZM2G073404	2.51e-10	0.0517913	0.329	0.259	7.16e-06	0	small ubiquitin-related modifier-variant1		Ubiquitin-like superfamily protein
GRMZM2G037379	2.52e-10	0.0675146	0.27	0.209	7.2e-06	0		AtPPT1,PPT1	Survival protein SurE-like phosphatase/nucleotidase
GRMZM2G324314	2.53e-10	0.05695	0.3	0.235	7.21e-06	0		ARP1,emb2207,RP1,RPL3A	ribosomal protein 1
GRMZM2G350773	2.59e-10	0.0423256	0.072	0.041	7.38e-06	0
GRMZM2G082191	2.61e-10	0.0702953	0.321	0.257	7.45e-06	0		HAT14	Leucine-rich repeat protein kinase family protein
GRMZM2G125812	2.63e-10	0.0386792	0.118	0.077	7.51e-06	0		ATGSTF13	Biotin/lipoate A/B protein ligase family
GRMZM2G020255	2.65e-10	0.0640705	0.441	0.368	7.56e-06	0		GTE8	Protein of unknown function (DUF1279)
GRMZM5G897818	2.7e-10	0.0373694	0.099	0.062	7.71e-06	0		EMB161,EMB251,EMB2775,RFC3	ATPase family associated with various cellular activities (AAA)
GRMZM2G021573	2.82e-10	0.0692176	0.234	0.177	8.05e-06	0	AP2-EREBP-transcription factor 161	ANT,CKC,CKC1,DRG	Integrase-type DNA-binding superfamily protein
GRMZM2G172956	2.86e-10	0.0728626	0.592	0.509	8.16e-06	0		AtCBF5,AtNAP57,CBF5,NAP57	homologue of NAP57
GRMZM2G178192	2.97e-10	0.0619745	0.363	0.295	8.49e-06	0	adenylate kinase1	AMK2	adenosine monophosphate kinase
GRMZM2G067734	2.99e-10	0.0606018	0.17	0.121	8.52e-06	0			Protein kinase superfamily protein
GRMZM2G101438	3.01e-10	0.0397677	0.148	0.102	8.58e-06	0		MAP1D	methionine aminopeptidase 1D
GRMZM2G353313	3.22e-10	0.0560137	0.183	0.132	9.19e-06	0			Major facilitator superfamily protein
GRMZM2G349536	3.24e-10	0.0164384	0.027	0.011	9.24e-06	0			transferases;folic acid binding
GRMZM2G007801	3.25e-10	0.0482706	0.167	0.119	9.27e-06	0			Protein kinase superfamily protein
GRMZM2G136494	3.4e-10	0.0640105	0.166	0.118	9.71e-06	0	Cys2His2 Zinc Finger46		C2H2-like zinc finger protein
GRMZM2G119773	3.43e-10	0.0636478	0.599	0.514	9.78e-06	0		ATFTSZ1-1,CPFTSZ,FTSZ1-1	homolog of bacterial cytokinesis Z-ring protein FTSZ 1-1
GRMZM2G012119	3.5e-10	0.043973	0.209	0.153	9.99e-06	0		PIFI	post-illumination chlorophyll fluorescence increase
GRMZM2G179633	3.53e-10	0.0539676	0.373	0.301	1.01e-05	0			Polynucleotidyl transferase, ribonuclease H-like superfamily protein
GRMZM2G389881	3.66e-10	0.0845851	0.338	0.274	1.04e-05	0		PGP1,PGPS1,PGS1	phosphatidylglycerolphosphate synthase 1
GRMZM2G121034	3.67e-10	0.0434565	0.412	0.331	1.05e-05	0			NAD(P)-binding Rossmann-fold superfamily protein
AC233935.1_FG005	3.86e-10	0.0121047	0.019	0.006	1.1e-05	0	C2C2-Dof-transcription factor 30	OBP3	OBF-binding protein 3
GRMZM2G143782	3.88e-10	0.0232985	0.114	0.073	1.11e-05	0	math-btb23	ATBPM1,BPM1	BTB-POZ and MATH domain 1
GRMZM2G065194	3.98e-10	0.0349442	0.096	0.06	1.14e-05	0		NOL	NYC1-like
GRMZM2G152857	4e-10	0.0141693	0.019	0.006	1.14e-05	0
GRMZM2G030240	4.01e-10	0.0477113	0.181	0.13	1.14e-05	0			Receptor-like protein kinase-related family protein
GRMZM2G059083	4.16e-10	0.0544904	0.319	0.251	1.19e-05	0	ferredoxin NADP reductase4	ATLFNR1,FNR1	ferredoxin-NADP(+)-oxidoreductase 1
GRMZM2G125784	4.31e-10	0.0663157	0.599	0.518	1.23e-05	0		CIPK20,PKS18,SnRK3.6	Mitochondrial ribosomal protein L27
GRMZM2G108418	4.46e-10	0.0373652	0.1	0.063	1.27e-05	0		ATCOP1,COP1,DET340,EMB168,FUS1	Transducin/WD40 repeat-like superfamily protein
GRMZM2G165176	4.74e-10	0.0509841	0.229	0.173	1.35e-05	0		EMB3003	2-oxoacid dehydrogenases acyltransferase family protein
GRMZM2G042407	4.75e-10	0.0117681	0.015	0.004	1.35e-05	0	SHI/STY (SRS)-transcription factor 1	SHI	Lateral root primordium (LRP) protein-related
GRMZM2G127230	4.9e-10	0.038581	0.14	0.095	1.4e-05	0		54CP,CPSRP54,FFC,SRP54CP	chloroplast signal recognition particle 54 kDa subunit
GRMZM2G104246	4.97e-10	0.0270972	0.056	0.03	1.42e-05	0	CPP-transcription factor 7		Tesmin/TSO1-like CXC domain-containing protein
GRMZM2G055657	4.98e-10	0.0377992	0.104	0.066	1.42e-05	0		COL9	CONSTANS-like 9
GRMZM2G092296	5.07e-10	0.0656874	0.994	0.988	1.45e-05	0	ribosomal protein S22 homolog		Ribosomal protein S10p/S20e family protein
GRMZM2G091362	5.15e-10	0.0563374	0.392	0.32	1.47e-05	0		LSH6	Protein of unknown function (DUF3223)
GRMZM2G013814	5.21e-10	0.0634516	0.317	0.255	1.49e-05	0		ATVPS29,MAG1,VPS29	Protein of unknown function (DUF3353)
GRMZM2G461791	5.25e-10	0.0592865	0.288	0.227	1.5e-05	0			Protein of unknown function (DUF803)
GRMZM2G445905	5.31e-10	0.062018	0.547	0.468	1.52e-05	0	cellulose synthase10	CESA4,IRX5,NWS2	cellulose synthase A4
GRMZM2G125527	5.38e-10	0.0580207	0.989	0.988	1.54e-05	0
GRMZM2G180728	5.43e-10	0.0632661	0.342	0.277	1.55e-05	0	cyclin17	CYCA3;1	Cyclin A3;1
GRMZM2G063617	5.45e-10	0.0484738	0.974	0.959	1.56e-05	0		GAE6	Ribosomal L22e protein family
GRMZM2G467086	5.62e-10	0.0654505	0.468	0.396	1.6e-05	0	ribosomal protein L10 homolog		Ribosomal protein L10 family protein
GRMZM2G426336	5.64e-10	0.0118202	0.604	0.503	1.61e-05	0			Cytidine/deoxycytidylate deaminase family protein
GRMZM2G001327	5.67e-10	0.0594662	0.979	0.979	1.62e-05	0	elongation factor 1-alpha-like 12		GTP binding Elongation factor Tu family protein
GRMZM2G128358	5.84e-10	0.0598334	0.37	0.302	1.67e-05	0			Nuclear transport factor 2 (NTF2) family protein
GRMZM2G105827	5.99e-10	0.0437571	0.164	0.116	1.71e-05	0		emb1417	Pentatricopeptide repeat (PPR) superfamily protein
GRMZM2G075417	6.12e-10	0.0394126	0.097	0.061	1.75e-05	0
GRMZM5G834303	6.15e-10	0.0157669	0.022	0.008	1.75e-05	0		AtUGT85A2,UGT85A2	UDP-glucosyl transferase 85A2
GRMZM2G158240	6.33e-10	0.0210618	0.035	0.015	1.81e-05	0	pectin methylesterase12	PME61	pectin methylesterase 61
GRMZM2G327474	6.61e-10	0.00553216	0.006	0.001	1.89e-05	0
GRMZM2G126802	6.62e-10	0.00630333	0.006	0.001	1.89e-05	0
GRMZM2G086750	6.92e-10	0.0565615	0.33	0.264	1.97e-05	0
GRMZM2G160327	7.03e-10	0.0478122	0.213	0.158	2.01e-05	0			Peroxidase superfamily protein
GRMZM5G893055	7.05e-10	0.0603942	0.273	0.211	2.01e-05	0		ATGDU3,GDU3,LSB1	RING/U-box superfamily protein with ARM repeat domain
GRMZM2G103843	7.18e-10	0.0351814	0.09	0.056	2.05e-05	0		FLN2	fructokinase-like 2
GRMZM2G025356	7.19e-10	0.0554022	0.331	0.265	2.05e-05	0		RXF26	GDSL-like Lipase/Acylhydrolase family protein
GRMZM2G079200	7.36e-10	0.0356731	0.082	0.049	2.1e-05	0	Aux/IAA-transcription factor 26	IAA2	indole-3-acetic acid inducible 2
GRMZM2G423959	7.47e-10	0.0375177	0.092	0.057	2.13e-05	0		ATRALF1,RALF1,RALFL1	rapid alkalinization factor 1
GRMZM2G368388	7.56e-10	0.0324985	0.092	0.057	2.16e-05	0			Protein kinase superfamily protein
GRMZM2G115133	8.11e-10	0.00744572	0.009	0.002	2.32e-05	0
GRMZM6G741620	8.12e-10	0.070647	0.897	0.846	2.32e-05	0
GRMZM2G131943	8.17e-10	0.0803646	0.804	0.729	2.33e-05	0		ATNUC-L2,NUC-L2,PARLL1	nucleolin like 2
GRMZM2G009265	8.33e-10	0.070185	0.468	0.39	2.38e-05	0	seven in absentia6	MCM9	Protein with RING/U-box and TRAF-like domains
GRMZM2G392932	8.4e-10	0.0294092	0.069	0.04	2.4e-05	0		AGD8	Prefoldin chaperone subunit family protein
GRMZM2G362857	9.03e-10	0.0572025	0.139	0.096	2.58e-05	0
GRMZM2G005984	9.41e-10	0.0498767	0.121	0.081	2.69e-05	0
AC185471.3_FG005	9.98e-10	0.0422977	0.14	0.097	2.85e-05	0			Dynein light chain type 1 family protein
GRMZM2G074053	1.01e-09	0.114028	0.544	0.471	2.87e-05	0	amino acid/auxin permease35		Transmembrane amino acid transporter family protein
GRMZM2G341621	1.02e-09	0.0504224	0.179	0.13	2.92e-05	0	pentatricopeptide repeat 2	EMB2750	Tetratricopeptide repeat (TPR)-like superfamily protein
GRMZM2G132968	1.03e-09	0.0719005	0.844	0.78	2.94e-05	0		ARP1,emb2207,RP1,RPL3A	ribosomal protein 1
GRMZM2G160013	1.04e-09	0.0497471	0.25	0.19	2.96e-05	0			ELMO/CED-12 family protein
GRMZM2G170632	1.04e-09	0.0649685	0.53	0.452	2.97e-05	0			zinc ion binding
GRMZM2G084296	1.06e-09	0.0408559	0.138	0.095	3.01e-05	0	PHD-transcription factor 39	ATMBD9,MBD9	methyl-CPG-binding domain 9
GRMZM2G018786	1.06e-09	0.0461319	0.15	0.105	3.03e-05	0			P-loop containing nucleoside triphosphate hydrolases superfamily protein
GRMZM2G125266	1.11e-09	0.042203	0.156	0.11	3.16e-05	0			NAD(P)-binding Rossmann-fold superfamily protein
GRMZM2G344388	1.16e-09	0.0889862	0.443	0.373	3.31e-05	0			Homeodomain-like transcriptional regulator
GRMZM2G109348	1.19e-09	0.0231732	0.05	0.026	3.41e-05	0	autophagy13b		Autophagy-related protein 13
GRMZM2G076885	1.2e-09	0.0582905	0.442	0.372	3.41e-05	0	aspartate-semialdehyde dehydrogenase1		semialdehyde dehydrogenase family protein
GRMZM2G047298	1.21e-09	0.055563	0.254	0.197	3.46e-05	0		TBL38	TRICHOME BIREFRINGENCE-LIKE 38
GRMZM2G067306	1.22e-09	0.0657088	0.688	0.598	3.47e-05	0			Ribosomal protein L25/Gln-tRNA synthetase, anti-codon-binding domain
GRMZM2G433025	1.23e-09	0.0595261	0.221	0.168	3.5e-05	0	domain of unknown function177		Protein of unknown function (DUF177)
GRMZM2G344376	1.27e-09	0.0265403	0.049	0.025	3.64e-05	0
GRMZM2G105750	1.29e-09	0.0323805	0.093	0.059	3.68e-05	0	budding inhibited by benzimidazoles homolog1		ATP binding;protein kinases;protein serine/threonine kinases
GRMZM2G377904	1.29e-09	0.0960635	0.726	0.651	3.69e-05	0	protein phosphatase homolog83		Protein phosphatase 2C family protein
GRMZM2G013128	1.31e-09	0.023595	0.041	0.019	3.74e-05	0			Double Clp-N motif-containing P-loop nucleoside triphosphate hydrolases superfamily protein
GRMZM2G121262	1.33e-09	0.0621893	0.364	0.299	3.79e-05	0	flap endonuclease1	DOT5,WIP6	5\'-3\' exonuclease family protein
GRMZM2G159160	1.35e-09	0.0270862	0.069	0.04	3.85e-05	0			CAAX amino terminal protease family protein
GRMZM2G037482	1.42e-09	0.0367038	0.121	0.081	4.04e-05	0		AtRLP51,RLP51	receptor like protein 51
GRMZM2G026523	1.47e-09	0.0178122	0.026	0.01	4.19e-05	0	peptide transporter 2		Major facilitator superfamily protein
GRMZM5G879116	1.48e-09	0.0680057	0.271	0.212	4.22e-05	0			Sec14p-like phosphatidylinositol transfer family protein
GRMZM2G155242	1.53e-09	0.106682	0.473	0.409	4.35e-05	0	myo-inositol phosphate synthase1	ATIPS1,ATMIPS1,MI-1-P SYNTHASE,MIPS1	myo-inositol-1-phosphate synthase 1
GRMZM2G113267	1.56e-09	0.0528807	0.213	0.16	4.45e-05	0			DEA(D/H)-box RNA helicase family protein
GRMZM2G106245	1.56e-09	0.0581345	0.533	0.451	4.45e-05	0	silencing gene B101		Oxidoreductase, zinc-binding dehydrogenase family protein
GRMZM2G474685	1.57e-09	0.0374454	0.061	0.034	4.47e-05	0		PTAC16	plastid transcriptionally active 16
GRMZM2G148864	1.58e-09	0.0575708	0.197	0.147	4.5e-05	0		PGK1	transferases, transferring glycosyl groups
GRMZM2G034526	1.64e-09	0.0526299	0.334	0.269	4.67e-05	0			Protein of unknown function (DUF1421)
GRMZM2G081037	1.67e-09	0.0568599	0.359	0.293	4.76e-05	0		ATPRP2,PRP2	Metal-dependent protein hydrolase
GRMZM2G110622	1.69e-09	0.04531	0.196	0.145	4.83e-05	0		AOAT2,GGT2	phytanoyl-CoA dioxygenase (PhyH) family protein
GRMZM2G162451	1.75e-09	0.0411466	0.208	0.154	4.99e-05	0		LRL3	LJRHL1-like 3
GRMZM2G356034	1.78e-09	0.0572884	0.253	0.197	5.07e-05	0		ATRL6,RL6,RSM3	RAD-like 6
GRMZM2G351484	1.78e-09	0.0546625	0.362	0.293	5.07e-05	0		RD2	Adenine nucleotide alpha hydrolases-like superfamily protein
GRMZM2G093291	1.79e-09	0.0252926	0.053	0.029	5.11e-05	0	pentatricopeptide repeat6	EMB976	Tetratricopeptide repeat (TPR)-like superfamily protein
GRMZM2G009627	1.81e-09	0.0639337	0.299	0.24	5.18e-05	0		FAS2,MUB3.9,NFB01,NFB1	Transducin/WD40 repeat-like superfamily protein
GRMZM2G082707	1.82e-09	0.057936	0.439	0.365	5.19e-05	0		UBC28	Ribosomal protein L20
GRMZM2G166537	1.88e-09	0.0539267	0.365	0.299	5.37e-05	0		BAM3,BMY8,CT-BMY	Peroxisomal membrane 22 kDa (Mpv17/PMP22) family protein
GRMZM2G162800	1.94e-09	0.0424434	0.148	0.104	5.53e-05	0			P-loop containing nucleoside triphosphate hydrolases superfamily protein
GRMZM2G111510	1.97e-09	0.0565436	0.433	0.36	5.61e-05	0	diphosphonucleotide phosphatase2		phosphoesterase
GRMZM2G178807	1.97e-09	0.0650393	0.725	0.643	5.62e-05	0			Ribosomal protein L30/L7 family protein
GRMZM2G171232	1.98e-09	0.0650082	0.535	0.46	5.66e-05	0		LIP1	phosphoinositide binding
GRMZM2G311961	2e-09	0.0475096	0.194	0.144	5.69e-05	0		ATOBGC,CPSAR1,EMB269	GTP1/OBG family protein
GRMZM2G056598	2e-09	0.0438526	0.148	0.104	5.71e-05	0		CHR4,PKR1	chromatin remodeling 4
GRMZM2G122437	2.02e-09	0.100897	0.747	0.686	5.77e-05	0		ATFP3,FP3	farnesylated protein 3
GRMZM2G127609	2.03e-09	0.0594002	0.958	0.93	5.81e-05	0		ATCPN21,CHCPN10,CPN10,CPN20,CPN21	chaperonin 20
GRMZM2G064960	2.04e-09	0.0646813	0.545	0.465	5.81e-05	0		ATOEP7,OEP7	outer envelope membrane protein 7
GRMZM2G395749	2.06e-09	0.0358671	0.092	0.058	5.88e-05	0		ALY3,ATALY3	DNA binding
GRMZM2G149238	2.07e-09	0.047923	0.205	0.153	5.9e-05	0	TATA-binding protein1		Signal recognition particle, SRP9/SRP14 subunit
GRMZM2G033612	2.09e-09	0.0426992	0.231	0.176	5.95e-05	0		AtGRF2,GRF2	growth-regulating factor 2
GRMZM2G400156	2.13e-09	0.0569356	0.111	0.073	6.06e-05	0	small auxin up RNA5		SAUR-like auxin-responsive protein family
GRMZM2G142093	2.13e-09	0.0417276	0.188	0.137	6.07e-05	0
GRMZM2G010389	2.14e-09	0.0612761	0.338	0.277	6.1e-05	0		CDF1	Protein of unknown function (DUF3353)
GRMZM2G017355	2.17e-09	0.0277399	0.075	0.045	6.2e-05	0	mTERF domain protein7b		Mitochondrial transcription termination factor family protein
GRMZM2G128432	2.24e-09	0.0402117	0.121	0.082	6.39e-05	0		OSB1	Primosome PriB/single-strand DNA-binding
GRMZM2G175188	2.25e-09	0.052189	0.24	0.185	6.43e-05	0			Plant neutral invertase family protein
GRMZM5G892645	2.44e-09	0.0649031	0.841	0.761	6.95e-05	0			DEAD/DEAH box RNA helicase family protein
GRMZM2G085005	2.45e-09	0.060165	0.497	0.422	6.99e-05	0			RNA-binding KH domain-containing protein
GRMZM2G113418	2.46e-09	0.0630697	0.617	0.537	7.03e-05	0			Thioredoxin superfamily protein
GRMZM2G023591	2.48e-09	0.0428887	0.143	0.1	7.07e-05	0	chloroplast RNA-binding protein33c		RNA-binding (RRM/RBD/RNP motifs) family protein
GRMZM2G080120	2.5e-09	0.0611977	0.393	0.327	7.13e-05	0		ARLA1C,ATARLA1C	C2H2 and C2HC zinc fingers superfamily protein
GRMZM2G032547	2.53e-09	0.0486194	0.168	0.121	7.21e-05	0		MGT4,MRS2-3	Clp amino terminal domain-containing protein
GRMZM2G102167	2.53e-09	0.0525715	0.436	0.361	7.23e-05	0			Protein of unknown function (DUF2921)
GRMZM2G159924	2.58e-09	0.038731	0.135	0.093	7.35e-05	0	plastid transcriptionally active7	PDE225,PTAC7	plastid transcriptionally active7
GRMZM2G134770	2.65e-09	0.0591502	0.436	0.365	7.56e-05	0			Ran BP2/NZF zinc finger-like superfamily protein
GRMZM2G116685	2.67e-09	0.0566116	0.259	0.201	7.63e-05	0		CCR4	CRINKLY4 related 4
GRMZM2G362413	2.72e-09	0.0223596	0.037	0.018	7.75e-05	0
GRMZM2G075438	2.78e-09	0.0192417	0.036	0.017	7.92e-05	0		CRK10,RLK4	cysteine-rich RLK (RECEPTOR-like protein kinase) 10
GRMZM2G072729	2.78e-09	0.0653607	0.555	0.478	7.94e-05	0			Ribosomal protein L2 family
GRMZM2G457881	2.78e-09	0.0387963	0.133	0.091	7.94e-05	0	set domain gene130	SDG37	SET domain group 37
GRMZM2G008072	2.79e-09	0.0277541	0.021	0.007	7.95e-05	0		ATSCC3,SCC3	Protein of unknown function (DUF1336)
GRMZM2G002903	2.83e-09	0.0448207	0.24	0.183	8.09e-05	0			Nuclear transport factor 2 (NTF2) family protein with RNA binding (RRM-RBD-RNP motifs) domain
GRMZM2G058098	2.86e-09	0.0476712	0.346	0.28	8.17e-05	0		ATRBP45B,RBP45B	RNA-binding (RRM/RBD/RNP motifs) family protein
GRMZM2G164202	2.96e-09	0.0459804	0.139	0.097	8.46e-05	0	pentatricopeptide repeat smr4
GRMZM2G053726	3.07e-09	0.0528284	0.24	0.186	8.77e-05	0		ATGRX2,CXIP2	CAX-interacting protein 2
GRMZM2G048131	3.08e-09	0.0359321	0.022	0.008	8.79e-05	0	Aux/IAA-transcription factor 33	IAA27,PAP2	phytochrome-associated protein 2
GRMZM2G122116	3.13e-09	0.0438993	0.201	0.15	8.92e-05	0	plastid transcriptionally active chromosome 2 homolog	PTAC2	plastid transcriptionally active 2
AC186512.3_FG007	3.14e-09	0.021711	0.042	0.021	8.97e-05	0		AL3	alfin-like 3
GRMZM2G089308	3.23e-09	0.0615675	0.345	0.282	9.21e-05	0	methionine sulfoxide reductase5	MSRB2	methionine sulfoxide reductase B 2
GRMZM2G072578	3.27e-09	0.0536625	0.25	0.192	9.33e-05	0			GRAM domain family protein
GRMZM5G816432	3.39e-09	0.0401895	0.137	0.095	9.68e-05	0		PYRR,UPP	uracil phosphoribosyltransferase
GRMZM2G048450	3.45e-09	0.0557456	0.259	0.201	9.83e-05	0	WRKY-transcription factor 2	ATWRKY27,WRKY27	WRKY DNA-binding protein 27
GRMZM2G107689	3.51e-09	0.023116	0.271	0.206	0.000100144	0		AtAUR3,AUR3	ataurora3
GRMZM2G016930	3.55e-09	0.0552145	0.327	0.264	0.000101167	0		TOPP7	Calcineurin-like metallo-phosphoesterase superfamily protein
GRMZM2G363728	3.55e-09	0.0316976	0.082	0.05	0.000101236	0		KAK,UPL3	HEAT repeat ;HECT-domain (ubiquitin-transferase)
GRMZM2G138338	3.58e-09	0.0526713	0.189	0.14	0.000102077	0		SBH2	Leucine-rich receptor-like protein kinase family protein
GRMZM2G336875	3.65e-09	0.0400713	0.132	0.091	0.000104214	0	ribosomal protein S8 homolog		Ribosomal protein S8e family protein
GRMZM2G378770	3.66e-09	0.0520129	0.336	0.272	0.000104541	0			60S acidic ribosomal protein family
GRMZM2G156472	3.66e-09	0.0301753	0.106	0.069	0.000104568	0			Tetratricopeptide repeat (TPR)-like superfamily protein
GRMZM2G038494	3.68e-09	0.0456637	0.193	0.144	0.000105045	0			GTP-binding protein-related
GRMZM2G018706	3.69e-09	0.0164366	0.03	0.013	0.00010539	0	magnesium transporter10	MGT6,MRS2-4	magnesium transporter 6
GRMZM2G123305	3.79e-09	0.0458431	0.235	0.18	0.000108162	0		ATSRP30,ATSRP30.1,ATSRP30.2	3\'-5\'-exoribonuclease family protein
GRMZM2G141383	3.91e-09	0.0182863	0.021	0.008	0.000111517	0	Yucca4	YUC8	Flavin-binding monooxygenase family protein
GRMZM2G037698	3.94e-09	0.0472459	0.48	0.401	0.000112384	0		MAC3A	MOS4-associated complex 3A
GRMZM2G149481	4e-09	0.137478	0.306	0.245	0.000114249	0	auxin import carrier3	LAX2	like AUXIN RESISTANT 2
GRMZM2G053199	4.02e-09	0.0301397	0.077	0.046	0.000114595	0		TOPP4	type one serine/threonine protein phosphatase 4
GRMZM2G531230	4.18e-09	0.028982	0.074	0.045	0.000119384	0
GRMZM2G031169	4.25e-09	0.0504329	0.248	0.193	0.000121307	0			NAD(P)-binding Rossmann-fold superfamily protein
GRMZM2G159777	4.27e-09	0.0509446	0.454	0.378	0.000121945	0	translocon at outer membrane of chloroplast34	ATTOC34,OEP34,TOC34	translocon at the outer envelope membrane of chloroplasts 34
GRMZM2G084279	4.28e-09	0.0465261	0.356	0.288	0.000122028	0			FAD/NAD(P)-binding oxidoreductase
GRMZM2G478553	4.33e-09	0.106662	0.813	0.778	0.000123524	0	Zinc finger nuclease2
GRMZM2G141353	4.35e-09	0.0338838	0.068	0.04	0.000123992	0		AGO10,PNH,ZLL	Stabilizer of iron transporter SufD / Polynucleotidyl transferase
GRMZM2G070515	4.47e-09	0.0533486	0.248	0.192	0.000127451	0			GTP-binding family protein
GRMZM2G129147	4.51e-09	0.074174	0.457	0.392	0.000128647	0	GRF-transcription factor 5
GRMZM2G030528	4.54e-09	0.0285474	0.07	0.041	0.000129673	0		ATCTC1,CTC1	conserved telomere maintenance component 1
GRMZM2G042253	4.56e-09	0.0138917	0.022	0.008	0.000130189	0		ATMFDX2,MFDX2	TCP-1/cpn60 chaperonin family protein
GRMZM2G113349	4.58e-09	0.0287667	0.429	0.349	0.000130596	0	oxygen-evolving complex 33 kda protein b	MSP-1,OE33,OEE1,OEE33,PSBO-1,PSBO1	PS II oxygen-evolving complex 1
GRMZM2G008892	4.81e-09	0.0347227	0.094	0.06	0.000137137	0
GRMZM2G153227	4.89e-09	0.0567315	0.928	0.892	0.000139546	0		EDA27,NOP10	nucleolar RNA-binding Nop10p family protein
GRMZM5G812270	5.14e-09	0.0564453	0.426	0.359	0.000146625	0			Thioredoxin superfamily protein
GRMZM2G164341	5.25e-09	0.0269902	0.05	0.027	0.000149917	0	bHLH-transcription factor 92		basic helix-loop-helix (bHLH) DNA-binding superfamily protein
AC190609.3_FG003	5.32e-09	0.0388578	0.179	0.131	0.000151826	0		SPK1	Ribosomal protein L30/L7 family protein
GRMZM2G459663	5.33e-09	0.106878	0.565	0.489	0.000152103	0			esterase/lipase/thioesterase family protein
GRMZM2G054795	5.33e-09	0.0330959	0.049	0.026	0.000152142	0	C2C2-YABBY-transcription factor 1	AFO,FIL,YAB1	Plant-specific transcription factor YABBY family protein
GRMZM2G471904	5.33e-09	0.024136	0.238	0.179	0.00015219	0			P-loop containing nucleoside triphosphate hydrolases superfamily protein
GRMZM2G100225	5.39e-09	0.0475487	0.987	0.974	0.000153891	0			Ribosomal protein L30/L7 family protein
GRMZM2G119809	5.46e-09	0.0663386	0.881	0.83	0.000155853	0	acidic ribosomal protein P2a	PKP-BETA1,PKP1,PKP2	60S acidic ribosomal protein family
GRMZM2G087103	5.49e-09	0.0372282	0.018	0.006	0.000156774	0	aminodeoxychorismate lyase2		D-aminoacid aminotransferase-like PLP-dependent enzymes superfamily protein
GRMZM2G448142	5.63e-09	0.0482708	0.211	0.16	0.000160535	0			ATP synthase subunit beta
GRMZM2G335019	5.65e-09	0.0497109	0.291	0.231	0.000161197	0
GRMZM2G161760	5.67e-09	0.0374278	0.126	0.086	0.000161652	0			PIF / Ping-Pong family of plant transposases
GRMZM5G805134	5.71e-09	0.0247667	0.06	0.034	0.000162965	0		DME	Mog1/PsbP/DUF1795-like photosystem II reaction center PsbP family protein
GRMZM2G041881	5.95e-09	0.0560618	0.938	0.903	0.000169875	0	BTF3 homolog	ATBTF3,BTF3	basic transcription factor 3
GRMZM2G059037	5.98e-09	0.029846	0.066	0.039	0.000170666	0	absence of first division1	ATREC8,DIF1,REC8,SYN1	Rad21/Rec8-like family protein
GRMZM2G147213	6.15e-09	0.053256	0.378	0.313	0.000175542	0			P-loop containing nucleoside triphosphate hydrolases superfamily protein
GRMZM2G099183	6.19e-09	0.0586328	0.519	0.44	0.000176562	0		ATRPABC24.3,NRPB5,NRPD5,RPB5A	Eukaryotic rpb5 RNA polymerase subunit family protein
GRMZM2G098084	6.37e-09	0.0610066	0.592	0.509	0.000181628	0			Protein of unknown function (DUF594)
GRMZM2G026983	6.37e-09	0.0423348	0.123	0.084	0.00018164	0		PME61	Domain of unknown function (DUF3598)
GRMZM2G030228	6.4e-09	0.0651771	0.43	0.365	0.000182651	0			Ribosomal protein S8e family protein
GRMZM2G008748	6.6e-09	0.0510988	0.321	0.259	0.000188301	0			Ribosomal protein L6 family protein
GRMZM2G045976	6.75e-09	0.0642691	0.349	0.286	0.000192497	0		AtIPCS1	Arabidopsis Inositol phosphorylceramide synthase 1
GRMZM2G061439	6.77e-09	0.00975976	0.012	0.003	0.000193178	0
GRMZM5G856734	6.8e-09	0.0552371	0.251	0.197	0.000193902	0		AtMAPR5,ATMP1,MSBP1	membrane steroid binding protein 1
GRMZM2G128726	6.87e-09	0.0335295	0.068	0.04	0.000195991	0
GRMZM2G126580	6.89e-09	0.0584153	0.241	0.189	0.000196686	0			Ribosomal L18p/L5e family protein
GRMZM2G106443	6.9e-09	0.0165992	0.03	0.013	0.000196897	0		IAGLU	indole-3-acetate beta-D-glucosyltransferase
GRMZM5G895313	6.92e-09	0.0431468	0.995	0.99	0.000197565	0	CSD-transcription factor4	ATCSP4,ATGRP2B,GRP2B	glycine-rich protein 2B
GRMZM5G870077	7.05e-09	0.0659406	0.322	0.261	0.000201288	0			Galactose oxidase/kelch repeat superfamily protein
GRMZM2G072174	7.09e-09	0.0497653	0.225	0.173	0.000202197	0			Photosystem II reaction center PsbP family protein
GRMZM2G171847	7.29e-09	0.054405	0.42	0.351	0.000208018	0			Ran BP2/NZF zinc finger-like superfamily protein
GRMZM2G030275	7.35e-09	0.0524061	0.396	0.329	0.000209645	0		RUS2,WXR1	Protein of unknown function, DUF647
GRMZM2G018484	7.35e-09	0.0606897	0.264	0.21	0.000209663	0		TIC55-II	translocon at the inner envelope membrane of chloroplasts 55-II
GRMZM2G157157	7.41e-09	0.0529409	0.42	0.35	0.000211497	0	translocon of outer membrane of chloroplast35	ATTOC34,OEP34,TOC34	translocon at the outer envelope membrane of chloroplasts 34
GRMZM2G002874	7.58e-09	0.0505955	0.606	0.523	0.000216234	0		ATRBP45A,RBP45A	RNA-binding protein 45A
GRMZM2G070061	7.66e-09	0.0485022	0.59	0.5	0.000218428	0		AIP3,PFD4	ABI3-interacting protein 3
GRMZM2G040278	7.72e-09	0.0433918	0.143	0.101	0.000220228	0	gibberellin-insensitive dwarf protein homolog3	SLY2	F-box family protein
GRMZM2G168665	7.74e-09	0.0359253	0.108	0.072	0.000220901	0	mTERF-domain protein1		Mitochondrial transcription termination factor family protein
GRMZM2G302499	8.38e-09	0.0356732	0.056	0.031	0.00023896	0
GRMZM2G101058	8.58e-09	0.0461425	0.286	0.223	0.000244733	0	C2C2-GATA-transcription factor 28
GRMZM2G003724	8.6e-09	0.0274265	0.065	0.038	0.000245419	0	phosphoglycerate kinase5	PGK1	phosphoglycerate kinase 1
GRMZM2G079759	9.08e-09	0.0464599	0.4	0.329	0.00025917	0		ENH1	rubredoxin family protein
GRMZM2G130055	9.37e-09	0.0192056	0.038	0.018	0.000267234	0
GRMZM2G005938	9.38e-09	0.0420858	0.192	0.143	0.000267761	0	pentatricopeptide repeat*-59040		Tetratricopeptide repeat (TPR)-like superfamily protein
GRMZM2G077404	9.57e-09	0.0489789	0.453	0.381	0.000272939	0		ATWRKY64,WRKY64	ankyrin repeat family protein
GRMZM2G449909	9.6e-09	0.0449801	0.23	0.177	0.000273955	0	opaque endosperm1	ATXI-I,XI-15,XI-I	myosin, putative
GRMZM2G134756	9.76e-09	0.051604	0.549	0.473	0.00027833	0			Tyrosyl-tRNA synthetase, class Ib, bacterial/mitochondrial
GRMZM2G132686	9.8e-09	0.0512712	0.333	0.268	0.000279686	0		EMB3013,RUK	ATP binding microtubule motor family protein
GRMZM2G098988	1e-08	0.0570782	0.083	0.052	0.000285361	0		ATGSL11,gsl11	glucan synthase-like 11
GRMZM2G080107	1.02e-08	0.0140076	0.28	0.218	0.000289778	0	photosystem I N subunit1	PSAN	photosystem I reaction center subunit PSI-N, chloroplast, putative / PSI-N, putative (PSAN)
GRMZM2G110023	1.03e-08	0.0496964	0.211	0.162	0.000292616	0			Double Clp-N motif protein
GRMZM2G458888	1.03e-08	0.041611	0.207	0.156	0.000295178	0		RHD4	Transducin family protein / WD-40 repeat family protein
GRMZM2G134862	1.04e-08	0.0503152	0.528	0.446	0.000295668	0		BCS1	Translin family protein
GRMZM2G157300	1.04e-08	0.0211546	0.045	0.024	0.000297517	0			Ribosomal protein S21e
GRMZM2G154087	1.05e-08	0.0377858	0.128	0.089	0.000298766	0		AMC6,ATMC5,ATMCP2B,MC5	tRNA (guanine-N-7) methyltransferase
GRMZM2G074248	1.05e-08	0.0418748	0.159	0.115	0.000299705	0
GRMZM5G850019	1.06e-08	0.0458965	0.457	0.383	0.000301686	0		BUL1,DWF7,STE1	sterol 1
GRMZM2G105712	1.06e-08	0.0615657	0.906	0.873	0.00030217	0		CKI1	60S acidic ribosomal protein family
GRMZM2G061292	1.07e-08	0.0847061	0.073	0.045	0.00030519	0	C2C2-Dof-transcription factor 26		Dof-type zinc finger DNA-binding family protein
GRMZM2G053720	1.08e-08	0.0667396	0.375	0.312	0.000308338	0		ATCPK5,CPK5	Methylenetetrahydrofolate reductase family protein
GRMZM2G139141	1.09e-08	0.0520198	0.277	0.221	0.000309633	0		ATPSK3 (FORMER SYMBOL),ATPSK4,PSK4	Tetratricopeptide repeat (TPR)-like superfamily protein
GRMZM2G021069	1.12e-08	0.050779	0.314	0.252	0.000320182	0	minichromosome maintenance6	MCM6	minichromosome maintenance (MCM2/3/5) family protein
GRMZM2G027007	1.14e-08	0.0223339	0.043	0.022	0.000324159	0		ATGH9A2,KOR2	Six-hairpin glycosidases superfamily protein
GRMZM2G066426	1.14e-08	0.0263898	0.054	0.03	0.000324884	0		AAE14	acyl-activating enzyme 14
GRMZM2G121074	1.14e-08	0.048759	0.524	0.445	0.000325808	0	severe depolymerization of actin1		ARM repeat superfamily protein
GRMZM2G369130	1.17e-08	0.0594195	0.184	0.138	0.000334084	0			DNAse I-like superfamily protein
GRMZM2G054615	1.23e-08	0.0729642	0.471	0.405	0.000350285	0	C2C2-GATA-transcription factor 6	GATA7	GATA transcription factor 7
GRMZM2G008593	1.26e-08	0.0382415	0.081	0.05	0.000359862	0	pectin methylesterase13		Plant invertase/pectin methylesterase inhibitor superfamily
GRMZM2G089556	1.29e-08	0.0191987	0.041	0.021	0.000369225	0	origin recognition complex5	ATORC5,ORC5	origin recognition complex protein 5
GRMZM2G077258	1.3e-08	0.0322726	0.109	0.073	0.000371841	0		AT-P4H-1	Rubisco methyltransferase family protein
GRMZM2G131467	1.32e-08	0.0465414	0.296	0.237	0.000375553	0		ATCPK5,CPK5	RNA-binding (RRM/RBD/RNP motifs) family protein
GRMZM2G166383	1.33e-08	0.053017	0.256	0.203	0.00037885	0		AAE1	Protein of unknown function DUF92, transmembrane
GRMZM2G126928	1.33e-08	0.0605506	0.917	0.872	0.000379233	0			Ribosomal protein L18ae/LX family protein
GRMZM2G120085	1.38e-08	0.0686231	0.523	0.452	0.000392445	0		ATCLC-E,CLC-E,CLCE	Subtilase family protein
GRMZM2G110726	1.38e-08	0.0562755	0.75	0.671	0.000394074	0		BOB1	HSP20-like chaperones superfamily protein
GRMZM2G104983	1.39e-08	0.0559848	0.571	0.491	0.000396827	0		ATGPT2,GPT2	binding
GRMZM2G148270	1.47e-08	0.0637883	0.323	0.264	0.00041873	0		ATMEMB11,MEMB11	membrin 11
GRMZM2G447566	1.5e-08	0.0107126	0.017	0.006	0.00042752	0
GRMZM2G126413	1.52e-08	0.0670608	0.334	0.276	0.000432321	0	VQ motif-transcription factor40		VQ motif-containing protein
GRMZM2G061442	1.52e-08	0.0515769	0.301	0.243	0.000432966	0		AAP2	amino acid permease 2
GRMZM2G060029	1.52e-08	0.0272152	0.04	0.02	0.000435067	0			ARM repeat superfamily protein
GRMZM2G173280	1.6e-08	0.0442315	0.062	0.037	0.000456371	0		ATHVA22A,HVA22A	Remorin family protein
GRMZM2G013588	1.67e-08	0.0253138	0.059	0.034	0.000475706	0
GRMZM2G038003	1.67e-08	0.0163345	0.032	0.015	0.000476023	0			Autophagy-related protein 13
GRMZM5G835542	1.71e-08	0.0460689	0.258	0.203	0.000488604	0	methyl erythritol cyclodiphosphate synthase1	ISPF,MECPS	isoprenoid F
GRMZM5G813783	1.71e-08	0.0518494	0.235	0.184	0.000489188	0		ATMLO4,MLO4	Seven transmembrane MLO family protein
GRMZM2G144742	1.74e-08	0.0440985	0.139	0.099	0.000495221	0
GRMZM2G093815	1.74e-08	0.0407171	0.141	0.101	0.000496658	0	RNA-binding domain1	ATYLMG1-2,YLMG1-2	YGGT family protein
GRMZM2G556667	1.77e-08	0.0582343	0.804	0.736	0.000504103	0		CER7,G3	3\'-5\'-exoribonuclease family protein
GRMZM2G006219	1.81e-08	0.0255442	0.062	0.036	0.00051697	0		PVA12	plant VAP homolog 12
GRMZM2G180909	1.86e-08	0.0514982	0.582	0.502	0.000530808	0		PEP	RNA-binding KH domain-containing protein
GRMZM2G007546	1.86e-08	0.0180702	0.038	0.019	0.000531786	0			Metallo-hydrolase/oxidoreductase superfamily protein
GRMZM2G133746	1.91e-08	0.0146019	0.026	0.011	0.000543752	0			Ribosomal protein S7e family protein
GRMZM2G402242	1.92e-08	0.043879	0.23	0.178	0.000549134	0		ROL5	repressor of lrx1
GRMZM2G070605	1.94e-08	0.0410616	0.222	0.17	0.000553677	0		APE2,TPT	Glucose-6-phosphate/phosphate translocator-related
GRMZM2G421795	1.96e-08	0.0519135	0.315	0.256	0.000558963	0		NCRK	Ribosomal protein S21e
GRMZM2G083095	1.99e-08	0.0508531	0.583	0.5	0.000568231	0			TCP-1/cpn60 chaperonin family protein
GRMZM2G013794	2e-08	0.0515204	0.238	0.186	0.000569247	0	set domain gene128	ATX2,SDG30	trithorax-like protein 2
GRMZM2G001363	2e-08	0.045843	0.189	0.142	0.00057026	0		HSR8,MUR4,UXE1	Sugar isomerase (SIS) family protein
GRMZM2G051753	2.04e-08	0.0224375	0.051	0.028	0.000583314	0	rotten ear3	ATBOR4,BOR4	HCO3- transporter family
GRMZM2G138125	2.1e-08	0.0385495	0.209	0.159	0.000598361	0		CHR24	chromatin remodeling 24
GRMZM2G027105	2.13e-08	0.0601338	0.6	0.528	0.000608141	0		ATPEX14,PED2,PEX14	RNA recognition motif and CCHC-type zinc finger domains containing protein
GRMZM5G869779	2.13e-08	0.0320304	0.093	0.06	0.00060815	0	folylpolyglutamate synthetase2	ATDFB,DFB	DHFS-FPGS homolog B
GRMZM2G101221	2.14e-08	0.0355016	0.08	0.05	0.0006112	0
GRMZM2G036007	2.15e-08	0.037339	0.126	0.088	0.00061367	0		CDC45	Inositol monophosphatase family protein
GRMZM2G026780	2.19e-08	0.0452884	0.225	0.174	0.000623801	0			FAD/NAD(P)-binding oxidoreductase family protein
GRMZM2G085932	2.22e-08	0.0523652	0.707	0.613	0.000634213	0		MAP65-7	Mitochondrial glycoprotein family protein
GRMZM2G094978	2.27e-08	0.031164	0.098	0.064	0.000647185	0			Haloacid dehalogenase-like hydrolase (HAD) superfamily protein
GRMZM2G428964	2.29e-08	0.045483	0.314	0.254	0.000654254	0			Plant basic secretory protein (BSP) family protein
GRMZM2G097821	2.3e-08	0.072785	0.211	0.164	0.000657234	0	phosphoinositide dependent protein kinase3		3-phosphoinositide-dependent protein kinase
GRMZM2G702059	2.36e-08	0.0537032	0.494	0.422	0.000672254	0			RNA-binding KH domain-containing protein
GRMZM2G375696	2.37e-08	0.0277163	0.055	0.031	0.000676746	0
GRMZM2G015419	2.49e-08	0.0911264	0.658	0.622	0.000710216	0	lipoxygenase10	ATLOX2,LOX2	lipoxygenase 2
GRMZM2G055809	2.57e-08	0.0662722	0.07	0.043	0.000732527	0
GRMZM2G064962	2.67e-08	0.0419508	0.271	0.214	0.000760473	0	glycerophosphodiester phosphodiesterase3		PLC-like phosphodiesterases superfamily protein
GRMZM2G134731	2.7e-08	0.0591795	0.602	0.529	0.000771727	0	pyrabactin resistance-like protein14	PYR1,RCAR11	Polyketide cyclase/dehydrase and lipid transport superfamily protein
GRMZM2G099891	2.79e-08	0.0423201	0.169	0.125	0.000796771	0		ATOEP37,OEP37	chloroplast outer envelope protein 37
GRMZM2G402675	2.81e-08	0.0421865	0.183	0.138	0.000801288	0			Terpenoid cyclases/Protein prenyltransferases superfamily protein
GRMZM2G073840	2.81e-08	0.0287492	0.084	0.054	0.000801898	0			P-loop nucleoside triphosphate hydrolases superfamily protein with CH (Calponin Homology) domain
GRMZM2G125271	2.9e-08	0.0485412	0.986	0.975	0.000827524	0	ribosomal protein S4		Ribosomal protein S4 (RPS4A) family protein
GRMZM2G030123	2.9e-08	0.0297261	0.079	0.049	0.000828598	0			basic helix-loop-helix (bHLH) DNA-binding superfamily protein
GRMZM5G840487	2.93e-08	0.0426903	0.13	0.092	0.000835336	0			Protein kinase superfamily protein
GRMZM2G174708	2.99e-08	0.0380215	0.075	0.046	0.000853919	0
GRMZM2G104456	3.05e-08	0.0504134	0.851	0.763	0.000869759	0		PPDK	pyruvate orthophosphate dikinase
GRMZM2G153184	3.1e-08	0.044843	0.234	0.18	0.000885217	0		CAB4,LHCA4	light-harvesting chlorophyll-protein complex I subunit A4
GRMZM2G093574	3.19e-08	0.059511	0.899	0.842	0.000909121	0	40S ribosomal protein S21a		Ribosomal protein S21e
GRMZM2G140609	3.19e-08	0.0659555	0.772	0.702	0.00091018	0			Ribosomal protein S12/S23 family protein
AC185108.3_FG010	3.25e-08	0.0388205	0.14	0.1	0.000928469	0
GRMZM2G168261	3.3e-08	0.0391578	0.176	0.131	0.000941323	0
GRMZM2G038791	3.36e-08	0.045831	0.494	0.421	0.000959726	0			Phosphoribosyltransferase family protein
GRMZM5G867125	3.4e-08	0.037806	0.146	0.105	0.000969157	0
GRMZM2G044773	3.4e-08	0.0699184	0.084	0.054	0.000969894	0
GRMZM2G399183	3.42e-08	0.111775	0.165	0.123	0.000974723	0	glycine cleavage system protein H1	BRL3	Single hybrid motif superfamily protein
GRMZM2G357296	3.42e-08	0.0585784	0.949	0.917	0.000976793	0			Ribosomal protein S27a / Ubiquitin family protein
GRMZM2G169699	3.43e-08	0.0292343	0.092	0.06	0.000978479	0		LPA3	Low PSII Accumulation 3
GRMZM2G155340	3.45e-08	0.0658886	0.093	0.061	0.000984943	0			Protein kinase superfamily protein
GRMZM2G529859	3.5e-08	0.0677353	0.33	0.265	0.000998729	0	yabby15	AFO,FIL,YAB1	Plant-specific transcription factor YABBY family protein
GRMZM2G442791	3.53e-08	0.0466297	0.026	0.012	0.00100681	0	male sterile22	ROXY2	Thioredoxin superfamily protein
GRMZM2G367941	3.61e-08	0.0429871	0.497	0.42	0.00103054	0			SNARE-like superfamily protein
GRMZM2G148744	3.65e-08	0.0492231	0.997	0.995	0.00104209	0	ribosomal protein L17c	CYP71B7	Ribosomal protein L22p/L17e family protein
GRMZM2G448174	3.66e-08	0.103898	0.91	0.882	0.00104553	0		ARF7,BIP,IAA21,IAA23,IAA25,MSG1,NPH4,TIR5	photosynthetic electron transfer A
GRMZM2G108457	3.68e-08	0.0283689	0.087	0.056	0.00105113	0	carotene isomerase1	CCR2,CRTISO	carotenoid isomerase
GRMZM2G152757	3.72e-08	0.0509022	0.298	0.242	0.00106005	0	diphosphonucleotide phosphatase1	ALX8,ATSAL1,FRY1,HOS2,RON1,SAL1	Inositol monophosphatase family protein
AC233851.1_FG010	3.72e-08	0.0798305	0.421	0.357	0.00106223	0
GRMZM2G083128	3.73e-08	0.0253827	0.075	0.047	0.00106542	0	ascorbate peroxidase7	B120	S-locus lectin protein kinase family protein
GRMZM2G038050	3.81e-08	0.0421994	0.15	0.109	0.00108797	0	PHD-transcription factor 8		Acyl-CoA N-acyltransferase with RING/FYVE/PHD-type zinc finger protein
GRMZM2G109680	3.95e-08	0.0533104	0.657	0.573	0.00112608	0		ELF4-L4	ELF4-like 4
GRMZM2G060906	3.98e-08	0.0279731	0.086	0.056	0.00113551	0		VPS9B	Vacuolar sorting protein 9 (VPS9) domain
GRMZM2G312069	4.06e-08	0.0293375	0.067	0.041	0.00115791	0		CYP81D5	cytochrome P450, family 81, subfamily D, polypeptide 5
GRMZM2G175989	4.06e-08	0.0210929	0.045	0.024	0.0011596	0		PSBY,YCF32	photosystem II BY
GRMZM2G323757	4.18e-08	0.0839385	0.27	0.216	0.00119138	0			Eukaryotic aspartyl protease family protein
GRMZM2G150598	4.2e-08	0.0557036	0.528	0.456	0.00119896	0		EYE	Double Clp-N motif protein
GRMZM2G047129	4.21e-08	0.00836041	0.011	0.003	0.00120059	0
GRMZM2G039841	4.24e-08	0.0526167	0.327	0.267	0.00121016	0		PHF1	phosphate transporter traffic facilitator1
AC208348.3_FG012	4.25e-08	0.0430665	0.21	0.161	0.00121199	0
GRMZM2G018579	4.36e-08	0.0440229	0.221	0.17	0.00124286	0
GRMZM2G006252	4.39e-08	0.0636088	0.216	0.169	0.0012512	0		ABCG11,ATWBC11,COF1,DSO,WBC11	white-brown complex homolog protein 11
GRMZM2G052102	4.4e-08	0.0386178	0.094	0.062	0.00125554	0	bZIP-transcription factor 120	ATBZIP61,BZIP61	Basic-leucine zipper (bZIP) transcription factor family protein
GRMZM2G155437	4.48e-08	0.0473225	0.327	0.267	0.00127841	0			ARM repeat superfamily protein
GRMZM5G856084	4.58e-08	0.050858	0.282	0.228	0.00130734	0			DNAJ heat shock family protein
GRMZM5G821755	4.6e-08	0.0539753	0.146	0.106	0.00131261	0	ZF-HD-transcription factor 21	AtHB31,HB31	homeobox protein 31
GRMZM5G819222	4.74e-08	0.0458849	0.321	0.261	0.00135348	0			Pollen Ole e 1 allergen and extensin family protein
GRMZM2G146818	4.87e-08	0.0471962	0.302	0.245	0.0013899	0		RPS19	ribosomal protein S19
GRMZM2G076399	4.96e-08	0.0602895	0.714	0.637	0.0014142	0			Small nuclear ribonucleoprotein family protein
GRMZM2G078174	4.99e-08	0.0614219	0.78	0.706	0.00142252	0
GRMZM2G540403	5.06e-08	0.0818707	0.566	0.504	0.00144447	0		RPL16A	Mitochondrial substrate carrier family protein
GRMZM2G178079	5.1e-08	0.0537936	0.426	0.36	0.00145374	0	glutathione transferase37	UBC14	ubiquitin-conjugating enzyme 14
GRMZM2G435049	5.18e-08	0.0192204	0.076	0.047	0.00147679	0		ATEXO70A1,EXO70A1	exocyst subunit exo70 family protein A1
GRMZM2G040750	5.23e-08	0.0299051	0.071	0.044	0.00149239	0		AFP3	ABI five binding protein 3
GRMZM2G001541	5.35e-08	0.0461688	0.154	0.113	0.00152658	0	kernel row number4		BTB/POZ domain with WD40/YVTN repeat-like protein
GRMZM2G416120	5.37e-08	0.0543134	0.629	0.555	0.00153135	0	chaperonin2	HSP60,HSP60-3B	heat shock protein 60
GRMZM2G401040	5.39e-08	0.0482926	0.363	0.3	0.00153908	0
GRMZM2G001904	5.47e-08	0.020424	0.05	0.028	0.00156033	0	5-formyltetrahydrofolate cyclo-ligase1	ENDO 2	NagB/RpiA/CoA transferase-like superfamily protein
GRMZM2G016546	5.51e-08	0.0379665	0.154	0.113	0.00157099	0			nucleic acid binding;methyltransferases
GRMZM2G360677	5.82e-08	0.0597457	0.857	0.807	0.00166189	0			Ribosomal protein S8e family protein
GRMZM2G100819	6.09e-08	0.0424818	0.288	0.231	0.0017373	0
GRMZM5G860810	6.24e-08	0.0619568	0.202	0.157	0.00178118	0			Leucine-rich repeat protein kinase family protein
GRMZM2G454474	6.31e-08	0.0206423	0.044	0.024	0.00180059	0			alpha/beta-Hydrolases superfamily protein
GRMZM2G472167	6.38e-08	0.0462446	0.227	0.177	0.0018209	0	proteasome component3	ATPTR3,PTR3	peptide transporter 3
GRMZM2G063765	6.59e-08	0.0246794	0.07	0.043	0.00187953	0		PDLP6	plasmodesmata-located protein 6
GRMZM2G073150	6.61e-08	0.0538538	0.962	0.943	0.00188606	0		anac047,NAC047	NAC domain containing protein 47
GRMZM2G139293	6.72e-08	0.0436496	0.096	0.064	0.00191838	0			PHD finger family protein
GRMZM2G032484	6.74e-08	0.0530457	0.301	0.246	0.00192335	0			RNA-binding (RRM/RBD/RNP motifs) family protein with retrovirus zinc finger-like domain
GRMZM2G041223	6.76e-08	0.0468304	0.575	0.505	0.00192966	0	GRF-transcription factor 8	AtGRF5,GRF5	growth-regulating factor 5
GRMZM2G071996	6.86e-08	0.0471211	0.247	0.196	0.00195815	0			DnaJ/Hsp40 cysteine-rich domain superfamily protein
GRMZM2G035820	6.93e-08	0.0401572	0.173	0.13	0.00197804	0	ribonuclease III domain protein1		Ribonuclease III family protein
GRMZM5G887286	6.95e-08	0.0345115	0.185	0.139	0.00198377	0			zinc ion binding;nucleic acid binding;zinc ion binding
GRMZM2G093902	7.07e-08	0.038337	0.456	0.382	0.00201595	0			Ribosomal protein S3 family protein
AC196420.4_FG002	7.08e-08	0.00237212	0.002	0	0.00201873	0
GRMZM2G302778	7.26e-08	0.0422174	0.224	0.175	0.00207282	0	GNAT-transcription factor 32	ATUSP,USP	Acyl-CoA N-acyltransferases (NAT) superfamily protein
GRMZM2G171588	7.34e-08	0.0462041	0.444	0.374	0.00209536	0			SWIB complex BAF60b domain-containing protein
GRMZM2G422175	7.4e-08	0.0174506	0.038	0.02	0.00211155	0
GRMZM2G011479	7.42e-08	0.0418638	0.191	0.146	0.00211624	0
GRMZM2G049416	7.49e-08	0.0475661	0.465	0.396	0.00213727	0		RPL3P	ribosomal protein L3 plastid
GRMZM2G466780	7.55e-08	0.0368229	0.142	0.102	0.00215392	0		FLN1	fructokinase-like 1
GRMZM2G146761	7.59e-08	0.0383631	0.444	0.373	0.00216422	0			rRNA processing protein-related
GRMZM2G097283	7.66e-08	0.0243541	0.058	0.034	0.0021844	0	aberrant chloroplast development4	ABC4	UbiA prenyltransferase family protein
GRMZM2G051005	7.86e-08	0.0445468	0.167	0.124	0.00224399	0		HCT	hydroxycinnamoyl-CoA shikimate/quinate hydroxycinnamoyl transferase
GRMZM2G334040	7.88e-08	0.00891577	0.009	0.002	0.00224898	0
GRMZM5G846343	7.89e-08	0.0574098	0.336	0.281	0.00225132	0		ATHEX1,HEXO3	beta-hexosaminidase 3
GRMZM5G866734	7.89e-08	0.0510273	0.434	0.368	0.00225173	0		ACT7	Regulator of chromosome condensation (RCC1) family protein
GRMZM2G516301	7.95e-08	0.0323787	0.062	0.038	0.0022688	0	WRKY-transcription factor 80
GRMZM2G302293	7.96e-08	0.016793	0.029	0.014	0.00227191	0			Serine/threonine-protein kinase WNK (With No Lysine)-related
GRMZM5G870959	8.01e-08	0.0364587	0.138	0.099	0.0022854	0	somatic embryogenesis receptor-like kinase1	ATSERK1,SERK1	somatic embryogenesis receptor-like kinase 1
GRMZM2G131577	8.08e-08	0.0505243	0.914	0.865	0.00230457	0		ATBTF3,BTF3	basic transcription factor 3
AC214640.3_FG003	8.18e-08	0.0443914	0.219	0.171	0.00233267	0			S15/NS1, RNA-binding protein
GRMZM2G107377	8.21e-08	0.0696465	0.274	0.222	0.00234167	0	cyclin10	CYCD3;2	CYCLIN D3;2
GRMZM2G164948	8.21e-08	0.0506296	0.631	0.552	0.00234285	0		ATNTRA,NTR2,NTRA	NADPH-dependent thioredoxin reductase A
GRMZM2G147221	8.34e-08	0.0520693	0.175	0.131	0.00237886	0			Family of unknown function (DUF566)
GRMZM2G115480	8.36e-08	0.0261896	0.04	0.021	0.0023866	0			Cytochrome P450 superfamily protein
GRMZM2G126505	8.38e-08	0.0449094	0.116	0.081	0.00239081	0	abscisic acid 8'-hydroxylase2	CYP707A1	cytochrome P450, family 707, subfamily A, polypeptide 1
GRMZM2G161382	8.46e-08	0.071423	0.384	0.325	0.00241276	0	cyclin11	CYCD3,CYCD3;1	CYCLIN D3;1
GRMZM2G105542	8.48e-08	0.0377632	0.132	0.095	0.00241866	0		MED9	Pentatricopeptide repeat (PPR-like) superfamily protein
GRMZM2G139024	8.52e-08	0.0408651	0.238	0.187	0.00242962	0	E2F-DP-transcription factor 218	ATDPB,DPB	Transcription factor DP
GRMZM2G024657	8.61e-08	0.0407876	0.213	0.165	0.00245531	0			Cysteine proteinases superfamily protein
GRMZM2G077752	8.72e-08	0.0494116	0.194	0.147	0.00248922	0	lateral root primordia1	LRP1	Lateral root primordium (LRP) protein-related
GRMZM2G004955	8.82e-08	0.0369162	0.289	0.231	0.00251578	0		ATEXLA1,ATEXPL1,ATHEXP BETA 2.1,EXLA1,EXPL1	expansin-like A1
GRMZM2G061202	9.07e-08	0.0361102	0.137	0.099	0.00258655	0		ATEXLA1,ATEXPL1,ATHEXP BETA 2.1,EXLA1,EXPL1	Protein of unknown function (DUF604)
GRMZM2G129166	9.28e-08	0.0150463	0.029	0.013	0.00264701	0		TOM2A	tobamovirus multiplication 2A
GRMZM2G028855	9.44e-08	0.0435979	0.242	0.191	0.00269409	0
GRMZM2G059582	9.49e-08	0.0510131	0.112	0.078	0.00270665	0
GRMZM2G153541	9.49e-08	0.0379884	0.994	0.989	0.00270726	0	elongation factor 1-alpha9	UGE5	GTP binding Elongation factor Tu family protein
GRMZM2G130332	9.66e-08	0.0525599	0.592	0.514	0.00275625	0	diaminopimelate+epimerase1		diaminopimelate epimerase family protein
GRMZM2G160990	9.91e-08	0.0299906	0.087	0.057	0.00282805	0		AtUGP1,UGP,UGP1	Protein of unknown function (DUF1421)
GRMZM2G064701	9.99e-08	0.0629755	0.32	0.264	0.00284907	0	fatty acid desaturase1	ATRBP31,ATRBP33,CP31,RBP31	31-kDa RNA binding protein
GRMZM2G022972	1e-07	0.02847	0.059	0.035	0.00285621	0
GRMZM2G332918	1.02e-07	0.0378694	0.154	0.113	0.0029191	0		ENT1,ENT1AT	equilibrative nucleotide transporter 1
GRMZM5G807767	1.05e-07	0.0505392	0.2	0.155	0.00298658	0	plastid transcriptionally active14	PTAC14	plastid transcriptionally active 14
GRMZM5G843368	1.07e-07	0.0591118	0.421	0.362	0.00305063	0		ATY1,TRX-Y1,TY1	thioredoxin Y1
GRMZM2G102714	1.09e-07	0.0175566	0.187	0.139	0.00310363	0		CAN	Ca-2+ dependent nuclease
GRMZM2G145772	1.11e-07	0.00871057	0.013	0.004	0.00317794	0
GRMZM2G041732	1.17e-07	0.0409373	0.229	0.18	0.00333382	0		SRF8	STRUBBELIG-receptor family 8
GRMZM2G051932	1.18e-07	0.0245299	0.045	0.025	0.00336373	0
GRMZM2G406830	1.22e-07	0.0463677	0.139	0.101	0.00346777	0	aldehyde oxidase5	AAO4,AO4,ATAO-4,ATAO2	aldehyde oxidase 4
GRMZM2G159675	1.23e-07	0.0456213	0.71	0.619	0.00350348	0		ATFH6,FH6	Small nuclear ribonucleoprotein family protein
GRMZM2G027797	1.23e-07	0.00879637	0.013	0.004	0.00352262	0			Transducin/WD40 repeat-like superfamily protein
GRMZM2G060918	1.25e-07	0.0438132	0.225	0.177	0.00355334	0	WRKY-transcription factor 65	AtWRKY41,WRKY41	WRKY family transcription factor
GRMZM2G112830	1.25e-07	0.020879	0.045	0.025	0.00355444	0	trehalose-6-phosphate phosphatase6	ATTPPA	Haloacid dehalogenase-like hydrolase (HAD) superfamily protein
GRMZM2G137161	1.27e-07	0.0320172	0.086	0.056	0.00361056	0	amino acid/auxin permease11	ATRX,CHR20	Transmembrane amino acid transporter family protein
GRMZM2G426469	1.27e-07	0.0301354	0.091	0.06	0.00361965	0		DVL10,RTFL12	ROTUNDIFOLIA like 12
GRMZM2G157510	1.27e-07	0.0594998	0.357	0.301	0.00362501	0	cyclin-dependent kinase inhibitor3	ICK6,KRP3	inhibitor/interactor with cyclin-dependent kinase
GRMZM2G358956	1.28e-07	0.0387013	0.421	0.352	0.00364136	0
GRMZM2G380414	1.3e-07	0.0575605	0.27	0.217	0.00370187	0		PSBX	photosystem II subunit X
GRMZM2G422649	1.3e-07	0.0456345	0.313	0.258	0.00370598	0		CPSF73-I	cleavage and polyadenylation specificity factor 73-I
GRMZM2G045544	1.32e-07	0.0324685	0.095	0.064	0.00376134	0	PHD-transcription factor 22		RING/FYVE/PHD zinc finger superfamily protein
GRMZM2G362306	1.35e-07	0.0356194	0.14	0.101	0.00386345	0			Adenine nucleotide alpha hydrolases-like superfamily protein
GRMZM2G087165	1.36e-07	0.0416496	0.259	0.207	0.00389207	0		RPS19	ribosomal protein S19
GRMZM2G404973	1.37e-07	0.0554843	0.852	0.778	0.00389737	0	C2C2-GATA-transcription factor 11	GATA5	GATA transcription factor 5
GRMZM2G030717	1.37e-07	0.0270332	0.056	0.033	0.00390022	0	cystatin10	AtCYS2,CYS2	PHYTOCYSTATIN 2
GRMZM2G106950	1.43e-07	0.0350003	0.055	0.032	0.00406835	0	indole-3-glycerolphosphate synthase1	TBR	Aldolase-type TIM barrel family protein
GRMZM2G051619	1.43e-07	0.0649557	0.451	0.382	0.00407509	0	gibberellin 2-oxidase6	ATGA2OX1,GA2OX1	Arabidopsis thaliana gibberellin 2-oxidase 1
GRMZM2G378805	1.44e-07	0.0306745	0.105	0.072	0.00409542	0
GRMZM2G114538	1.45e-07	0.0292614	0.081	0.052	0.00413964	0		ATLOX1,LOX1	Calcium-dependent lipid-binding (CaLB domain) family protein
GRMZM2G022192	1.46e-07	0.0359192	0.153	0.113	0.00415731	0	amidase4		Amidase family protein
GRMZM2G163297	1.46e-07	0.0540919	0.483	0.418	0.00417868	0			Phosphoinositide phosphatase family protein
GRMZM2G029685	1.52e-07	0.044933	0.269	0.216	0.00434649	0		CER60,KCS5	Ribosomal protein S24e family protein
GRMZM2G118610	1.53e-07	0.0340222	0.079	0.051	0.00437775	0		ATCAD6,CAD6	cinnamyl alcohol dehydrogenase 6
GRMZM2G043383	1.56e-07	0.0538109	0.698	0.623	0.00444123	0			TCP-1/cpn60 chaperonin family protein
GRMZM2G134424	1.56e-07	0.0439138	0.248	0.197	0.00444243	0		emb1789	zinc finger (MYND type) family protein / programmed cell death 2 C-terminal domain-containing protein
GRMZM5G888696	1.61e-07	0.0431888	0.316	0.259	0.00458789	0		ATTIC110,TIC110	translocon at the inner envelope membrane of chloroplasts 110
GRMZM2G070723	1.61e-07	0.0301459	0.103	0.07	0.00458995	0		APG3	Peptide chain release factor 1
GRMZM2G098182	1.62e-07	0.033881	0.079	0.051	0.00461476	0			Protein of unknown function (DUF679)
GRMZM2G087435	1.62e-07	0.037538	0.156	0.115	0.00462372	0		LPA19,Psb27-H1	photosystem II 11 kDa protein-related
GRMZM5G831540	1.63e-07	0.0303396	0.095	0.064	0.00464592	0
GRMZM5G869762	1.63e-07	0.0125416	0.021	0.008	0.00465421	0			ENTH/VHS/GAT family protein
GRMZM2G134279	1.64e-07	0.0398249	0.201	0.155	0.0046688	0	MYB-transcription factor 29
GRMZM2G113205	1.64e-07	0.0308381	0.105	0.072	0.00468461	0		AtTudor1,TSN1,Tudor1	TUDOR-SN protein 1
GRMZM2G096705	1.65e-07	0.0455424	0.404	0.34	0.00470504	0			Integrase-type DNA-binding superfamily protein
GRMZM2G009475	1.7e-07	0.0320583	0.203	0.156	0.00483642	0		ATCSLD3,CSLD3,KJK	cellulose synthase-like D3
GRMZM2G112074	1.71e-07	0.0470277	0.22	0.172	0.00488554	0	minichromosome maintenance2	MCM7,PRL	Minichromosome maintenance (MCM2/3/5) family protein
GRMZM2G086486	1.72e-07	0.0570805	0.805	0.731	0.00489775	0		EMB1080	Nucleic acid-binding, OB-fold-like protein
GRMZM2G156937	1.76e-07	0.0369653	0.139	0.102	0.00502807	0		PTAC13	plastid transcriptionally active 13
AC234528.1_FG005	1.76e-07	0.0475796	0.457	0.391	0.00503088	0	dihydroxy-acid dehydratase1		dehydratase family
GRMZM5G879235	1.79e-07	0.0466425	0.242	0.193	0.00511595	0
GRMZM2G028393	1.84e-07	0.0255465	0.069	0.043	0.00524484	0	subtilisin-chymotrypsin inhibitor homolog1		Serine protease inhibitor, potato inhibitor I-type family protein
GRMZM2G113372	1.87e-07	0.0400796	0.2	0.155	0.00534859	0
GRMZM2G064603	1.88e-07	0.0090141	0.014	0.005	0.00536233	0		TAF2	ABC transporter family protein
GRMZM2G173710	1.89e-07	0.0101003	0.016	0.006	0.00538349	0		ATECA4,ECA4	endomembrane-type CA-ATPase 4
GRMZM2G156127	1.89e-07	0.035416	0.133	0.096	0.00538593	0	uridinediphosphate-dependent glycosyltransferase9250	GATB	UDP-Glycosyltransferase superfamily protein
GRMZM5G836174	1.92e-07	0.0805414	0.297	0.243	0.00547474	0		ATPS2,PS2	phosphate starvation-induced gene 2
GRMZM2G074462	1.96e-07	0.00986422	0.015	0.005	0.00560286	0
GRMZM2G010649	2.02e-07	0.044491	0.272	0.221	0.00575203	0		ELP6	elongator protein 6
GRMZM2G163975	2.02e-07	0.0344547	0.096	0.065	0.00576698	0			basic helix-loop-helix (bHLH) DNA-binding superfamily protein
GRMZM2G081013	2.04e-07	0.0489342	0.446	0.383	0.00582248	0			Transducin/WD40 repeat-like superfamily protein
GRMZM2G037226	2.04e-07	0.04409	0.288	0.234	0.00583062	0		UBA2A	UBP1-associated protein 2A
GRMZM2G109425	2.06e-07	0.050999	0.69	0.609	0.00587228	0			TCP-1/cpn60 chaperonin family protein
AC190623.3_FG001	2.1e-07	0.0524807	0.27	0.216	0.00599781	0		PSBW	photosystem II reaction center W
GRMZM2G347280	2.13e-07	0.0381475	0.083	0.055	0.00607021	0	trehalose-6-phosphate phosphatase1	ATCSA-1	Haloacid dehalogenase-like hydrolase (HAD) superfamily protein
GRMZM2G354093	2.14e-07	0.0212732	0.059	0.036	0.00610111	0			S-adenosyl-L-methionine-dependent methyltransferases superfamily protein
GRMZM2G358009	2.14e-07	0.043932	0.172	0.13	0.00610581	0	thioredoxin M2	ATHM4,ATM4,TRX-M4	thioredoxin M-type 4
GRMZM2G112799	2.15e-07	0.0865441	0.148	0.11	0.00612277	0
GRMZM2G144645	2.15e-07	0.0444146	0.468	0.401	0.00612433	0	Cys2His2 Zinc Finger7
[truncated: 51,177 more rows]
[truncated: 1 more columns]

## Sheet: Table S2
Supplementary Table 2. Markers for WOX3-expressing cells in phenotypically normal ns1/+ ns2 shoot apices. Differential expression determined by a two-sided Wilcoxon rank sum test followed by Bonferonni correction.
Gene ID	p-value	Log(fold-change)	Percent cells expressing in ns1/+ ns2 WOX3-positive cells	Percent cells expressing in ns1/+ ns2 cells	Adjusted p-value	MaizeGDB v3 gene name	Arabidopsis gene name	Arabidopsis annotation
GRMZM2G069028	0	1.3814	0.443	0.005	0	narrow sheath1	PRS,PRS1,WOX3	Homeodomain-like superfamily protein
GRMZM2G122537	0	1.1132	0.802	0.01	0	WUSCHEL homeobox 3A	PRS,PRS1,WOX3	Homeodomain-like superfamily protein
GRMZM2G177391	2.16088e-268	0.603269	0.321	0.005	6.16543e-264
GRMZM2G019363	2.61463e-224	1.41067	0.651	0.034	7.46007e-220			Putative lysine decarboxylase family protein
AC233850.1_FG001	4.42051e-211	0.597587	0.283	0.005	1.26126e-206
Zm00001d052598	9.98088e-204	0.542588	0.217	0.003	2.84774e-199
GRMZM2G098474	2.0487e-196	1.37223	0.415	0.014	5.84535e-192		ARR4,ATRR1,IBC7,MEE7	response regulator 4
GRMZM2G028252	2.651e-196	0.761866	0.415	0.014	7.56382e-192
GRMZM2G089282	9.91213e-181	0.990973	0.358	0.012	2.82813e-176
GRMZM2G093079	4.44087e-177	1.17901	0.557	0.032	1.26707e-172			Transducin/WD40 repeat-like superfamily protein
GRMZM2G315767	1.75972e-172	2.26667	0.575	0.036	5.02084e-168	glossy2-like1		HXXXD-type acyl-transferase family protein
GRMZM2G443439	6.68397e-167	0.708067	0.415	0.018	1.90707e-162
GRMZM2G142705	4.47648e-146	0.624524	0.519	0.034	1.27723e-141	gibberellin responsive3
GRMZM2G175082	2.60159e-138	0.177999	0.16	0.002	7.42286e-134		HCT	hydroxycinnamoyl-CoA shikimate/quinate hydroxycinnamoyl transferase
AC205502.4_FG004	2.53421e-137	0.256386	0.226	0.006	7.2306e-133	terpene synthase27
GRMZM2G132678	2.94775e-136	0.526747	0.425	0.024	8.41053e-132
GRMZM2G044947	5.08695e-135	0.321007	0.189	0.004	1.45141e-130			GDSL-like Lipase/Acylhydrolase superfamily protein
GRMZM2G016890	1.79005e-129	2.56832	0.679	0.071	5.10737e-125	beta glucosidase1	BGLU15	beta glucosidase 15
GRMZM2G142999	1.90394e-129	0.320518	0.321	0.013	5.43233e-125	ABI3-VP1-transcription factor 38	NGA2	AP2/B3-like transcriptional factor family protein
GRMZM2G158700	2.51503e-125	1.7895	0.632	0.063	7.17589e-121	MYB-transcription factor 145
GRMZM2G147319	3.12169e-124	0.378343	0.274	0.01	8.90681e-120			Zinc finger (C3HC4-type RING finger) family protein
GRMZM2G418223	2.01615e-121	0.32876	0.264	0.01	5.75249e-117		IBS1	Protein kinase superfamily protein
GRMZM2G101682	4.53577e-112	1.99207	0.491	0.041	1.29415e-107	GRMZM2G101682
GRMZM2G101499	8.67921e-111	0.336667	0.292	0.013	2.47635e-106	SBP-domain protein3	SPL8	squamosa promoter binding protein-like 8
GRMZM2G017606	9.34691e-111	0.429242	0.406	0.027	2.66686e-106	SHI/STY (SRS)-transcription factor 3	SRS7	SHI-related sequence 7
GRMZM2G101117	1.12829e-110	0.539855	0.245	0.009	3.21924e-106			GDSL-like Lipase/Acylhydrolase superfamily protein
GRMZM2G038243	3.72993e-110	1.00507	0.538	0.05	1.06423e-105
GRMZM2G384780	1.32952e-102	0.201232	0.113	0.001	3.79338e-98			GDSL-like Lipase/Acylhydrolase superfamily protein
AC203430.3_FG007	3.13052e-101	0.454171	0.245	0.01	8.93199e-97
GRMZM2G112085	1.57136e-98	0.146454	0.113	0.002	4.48342e-94
GRMZM2G172099	2.73016e-98	0.491966	0.33	0.02	7.78968e-94			GDSL-like Lipase/Acylhydrolase superfamily protein
GRMZM2G062718	2.53674e-96	0.348695	0.198	0.007	7.23782e-92	3-ketoacyl-CoA synthase19	CER60,KCS5	3-ketoacyl-CoA synthase 5
GRMZM2G418256	1.58377e-95	0.20718	0.151	0.004	4.51881e-91
GRMZM2G135452	3.82946e-95	0.592045	0.368	0.026	1.09262e-90	AP2-EREBP-transcription factor 72		Integrase-type DNA-binding superfamily protein
GRMZM2G343291	7.63691e-94	0.231079	0.104	0.001	2.17896e-89
GRMZM2G135011	1.92139e-93	0.137947	0.123	0.002	5.48211e-89
AC187157.4_FG001	5.504e-92	0.223108	0.217	0.009	1.5704e-87	AP2-EREBP-transcription factor 186
GRMZM2G011832	2.64433e-91	0.169979	0.113	0.002	7.54481e-87	C2C2-Dof-transcription factor 32
GRMZM2G176081	9.96671e-89	1.57163	0.5	0.053	2.8437e-84
GRMZM2G111136	2.47163e-86	0.367446	0.17	0.005	7.05205e-82	SBP-domain protein1	SPL8	squamosa promoter binding protein-like 8
GRMZM2G061851	2.76242e-86	0.422427	0.132	0.003	7.88174e-82
GRMZM2G101511	3.40362e-85	0.432069	0.368	0.029	9.71121e-81	teosinte glume architecture1		Squamosa promoter-binding protein-like (SBP domain) transcription factor family protein
GRMZM2G020500	2.78434e-84	0.486327	0.5	0.054	7.94428e-80		CYP86A4	cytochrome P450, family 86, subfamily A, polypeptide 4
GRMZM2G700208	6.16322e-83	1.26259	0.66	0.096	1.75849e-78			GDSL-like Lipase/Acylhydrolase superfamily protein
GRMZM2G018721	9.19189e-83	0.169407	0.123	0.003	2.62263e-78	WRKY-transcription factor 85	ATWRKY57,WRKY57	WRKY DNA-binding protein 57
GRMZM5G821709	6.92803e-82	0.22948	0.132	0.003	1.9767e-77
GRMZM2G432644	4.70233e-80	0.702056	0.519	0.064	1.34167e-75			Transducin/WD40 repeat-like superfamily protein
GRMZM2G025459	3.45586e-77	0.456114	0.292	0.02	9.86025e-73	SNF1-related protein kinase regulatory subunit beta1	AKINBETA1	5\'-AMP-activated protein kinase beta-2 subunit protein
GRMZM2G054803	6.68042e-77	0.495538	0.491	0.057	1.90606e-72			Undecaprenyl pyrophosphate synthetase family protein
GRMZM2G073540	2.4629e-76	0.185956	0.085	0.001	7.02715e-72	stearoyl-acyl-carrier-protein desaturase7
GRMZM2G089958	3.25097e-76	0.354199	0.179	0.007	9.27566e-72
GRMZM2G011422	3.69175e-74	0.161668	0.094	0.002	1.05333e-69	MYB-transcription factor 108
GRMZM2G450233	9.19275e-74	0.497244	0.396	0.039	2.62288e-69	peroxidase 5		Peroxidase superfamily protein
GRMZM2G079805	1.97976e-72	0.138519	0.085	0.001	5.64864e-68	vestigial glume1		Cyclopropane-fatty-acyl-phospholipid synthase
GRMZM2G088312	5.77225e-72	0.376584	0.226	0.013	1.64694e-67
GRMZM2G456422	2.85604e-71	0.11202	0.104	0.002	8.14884e-67
GRMZM5G816457	3.0765e-69	0.382893	0.245	0.015	8.77788e-65	WRKY-transcription factor 72	ATWRKY2,WRKY2	WRKY DNA-binding protein 2
GRMZM2G067654	5.68205e-69	0.121303	0.104	0.002	1.6212e-64	bHLH-transcription factor 10
GRMZM2G039961	1.7238e-68	1.47751	0.689	0.134	4.91835e-64
GRMZM5G800014	2.09989e-68	0.35439	0.245	0.016	5.99141e-64			Late embryogenesis abundant (LEA) hydroxyproline-rich glycoprotein family
GRMZM2G439903	3.30273e-68	0.23145	0.17	0.007	9.42334e-64	NAC-transcription factor 41
GRMZM2G449019	2.77471e-67	0.724447	0.302	0.025	7.91679e-63
GRMZM2G021055	4.08938e-67	0.205355	0.142	0.005	1.16678e-62			MATE efflux family protein
GRMZM2G090733	2.81636e-66	0.63008	0.585	0.095	8.03564e-62		ATKCR1,KCR1,YBR159	beta-ketoacyl reductase 1
GRMZM2G058690	1.36924e-65	0.607064	0.472	0.062	3.90673e-61	IQ-domain 20	IQD26	IQ-domain 26
GRMZM2G064590	1.6325e-65	0.721363	0.594	0.096	4.65786e-61	glycerol-3-phosphate acyltransferase7	ATGPAT5,GPAT5	glycerol-3-phosphate acyltransferase 5
GRMZM2G124053	1.54892e-64	0.402813	0.311	0.027	4.41938e-60
GRMZM2G076268	9.22957e-64	0.122219	0.075	0.001	2.63338e-59
GRMZM2G091226	1.62802e-63	0.661131	0.632	0.111	4.64506e-59
GRMZM2G009348	3.96449e-63	0.0974737	0.066	0.001	1.13115e-58	chalcone synthase7	ATCHS,CHS,TT4	Chalcone and stilbene synthase family protein
GRMZM2G044194	2.033e-62	0.63683	0.274	0.022	5.80056e-58	phytosulfokine peptide precursor1	ATPSK3 (FORMER SYMBOL),ATPSK4,PSK4	phytosulfokine 4 precursor
GRMZM2G137541	4.5175e-61	0.37303	0.321	0.031	1.28893e-56	bHLH-transcription factor 151		basic helix-loop-helix (bHLH) DNA-binding superfamily protein
GRMZM2G088951	6.96527e-61	0.265543	0.104	0.003	1.98733e-56		BG2,BGL2,PR-2,PR2	beta-1,3-glucanase 2
GRMZM2G022934	8.74579e-61	0.80728	0.604	0.109	2.49535e-56		ATMES1,MES1	methyl esterase 1
GRMZM2G148404	1.95449e-60	0.69291	0.358	0.038	5.57655e-56
GRMZM2G139786	5.42284e-60	1.83331	0.783	0.199	1.54724e-55	glossy6		Protein of unknown function, DUF538
GRMZM2G087503	6.40129e-60	0.136461	0.113	0.003	1.82642e-55
GRMZM2G127251	3.14937e-59	0.386376	0.189	0.011	8.98578e-55	hydroxycinnamoyltransferase3	HCT	hydroxycinnamoyl-CoA shikimate/quinate hydroxycinnamoyl transferase
GRMZM2G057717	1.80322e-58	0.292968	0.217	0.014	5.14495e-54	FCS-like zinc finger27
GRMZM2G028413	1.00854e-57	0.504044	0.443	0.061	2.87757e-53			GDSL-like Lipase/Acylhydrolase superfamily protein
GRMZM5G896859	1.45876e-57	0.600076	0.396	0.049	4.16213e-53		ATLOG1,LOG1	Putative lysine decarboxylase family protein
GRMZM2G124477	9.82091e-57	0.499013	0.462	0.066	2.8021e-52
GRMZM2G082227	3.51611e-56	0.229901	0.226	0.016	1.00322e-51	ABI3-VP1-transcription factor 8	NGA3	AP2/B3-like transcriptional factor family protein
GRMZM2G423423	4.90281e-56	0.237696	0.179	0.01	1.39887e-51	ZF-HD-transcription factor 8	AtHB33,HB33	homeobox protein 33
GRMZM2G171822	5.73016e-56	1.18211	0.557	0.104	1.63493e-51	barren inflorescence2	ABR,PID	Protein kinase superfamily protein
GRMZM2G113241	1.09763e-55	0.365265	0.443	0.061	3.13175e-51			Polyketide cyclase/dehydrase and lipid transport superfamily protein
GRMZM2G032095	4.79363e-55	1.02174	0.802	0.203	1.36772e-50		KCS17	3-ketoacyl-CoA synthase 17
GRMZM2G468855	7.48655e-55	1.10635	0.802	0.233	2.13606e-50			NAD(P)-binding Rossmann-fold superfamily protein
GRMZM2G177314	1.13608e-54	0.525683	0.547	0.097	3.24147e-50		ABCG11,ATWBC11,COF1,DSO,WBC11	white-brown complex homolog protein 11
GRMZM5G812326	1.95524e-54	0.096901	0.075	0.001	5.5787e-50
GRMZM2G118205	2.01869e-54	0.0796592	0.075	0.001	5.75973e-50	fertilization independent endosperm1
GRMZM2G367228	2.75259e-54	0.103924	0.104	0.003	7.85369e-50
GRMZM2G108615	1.22758e-53	0.408653	0.425	0.059	3.50253e-49
GRMZM2G012566	1.77407e-53	0.4915	0.377	0.048	5.06177e-49		MEE59	maternal effect embryo arrest 59
GRMZM2G048793	2.01729e-53	0.343718	0.179	0.011	5.75572e-49
GRMZM2G319345	7.47874e-53	0.103696	0.104	0.003	2.13383e-48
GRMZM2G041980	8.22359e-52	1.18968	0.821	0.243	2.34635e-47	NOD26-like membrane intrinsic protein1	ATNLM2,NIP1;2,NLM2	NOD26-like intrinsic protein 1;2
GRMZM2G075925	8.27967e-52	0.138405	0.066	0.001	2.36236e-47			RmlC-like cupins superfamily protein
GRMZM2G174537	1.08413e-51	0.0874016	0.094	0.003	3.09323e-47			Plant VAMP (vesicle-associated membrane protein) family protein
GRMZM2G135108	3.94113e-51	0.247861	0.123	0.005	1.12448e-46	guaiacol peroxidase3		Peroxidase superfamily protein
EF517601.1_FG016	5.48719e-51	1.14278	0.877	0.277	1.5656e-46	male flower specific18
GRMZM2G051943	8.32778e-51	0.868991	0.34	0.041	2.37608e-46	chitinase A1	ATCHITIV,ATEP3,CHIV,EP3	homolog of carrot EP3-3 chitinase
GRMZM2G096016	9.66167e-51	0.156763	0.132	0.006	2.75667e-46	CCAAT-HAP2-transcription factor 214
GRMZM2G177812	3.30648e-50	0.649433	0.717	0.175	9.43405e-46	ABC transporter G family member 11	ABCG11,ATWBC11,COF1,DSO,WBC11	white-brown complex homolog protein 11
GRMZM2G302002	6.48537e-50	0.169568	0.17	0.01	1.85041e-45		HCT	hydroxycinnamoyl-CoA shikimate/quinate hydroxycinnamoyl transferase
GRMZM2G101875	9.23226e-50	1.11934	0.783	0.223	2.63415e-45	eceriferum8	CER8,LACS1	AMP-dependent synthetase and ligase family protein
GRMZM2G165301	9.33685e-50	0.582763	0.358	0.046	2.66399e-45		ATEXO70F1,EXO70F1	exocyst subunit exo70 family protein F1
AC209987.4_FG002	1.51108e-49	1.1672	0.877	0.301	4.31142e-45		CYP77B1	cytochrome P450, family 77, subfamily B, polypeptide 1
GRMZM2G303509	1.95553e-49	0.965496	0.34	0.043	5.57951e-45
GRMZM2G445602	2.97488e-49	1.3325	0.896	0.331	8.48794e-45	3-ketoacyl-CoA synthase13	FDH,KCS10	3-ketoacyl-CoA synthase 10
GRMZM2G019686	4.72718e-49	2.37976	0.896	0.392	1.34876e-44		FLP1	FPF1-like protein 1
GRMZM2G083176	6.31021e-49	0.386916	0.406	0.059	1.80043e-44			Major facilitator superfamily protein
GRMZM2G002465	1.69111e-48	0.351179	0.16	0.01	4.82508e-44
GRMZM2G409974	2.74783e-48	0.88808	0.594	0.134	7.84011e-44	ARR-B-transcription factor 2	ARR12,RR12	response regulator 12
GRMZM2G379035	1.79168e-47	1.3116	0.849	0.28	5.11201e-43			Bifunctional inhibitor/lipid-transfer protein/seed storage 2S albumin superfamily protein
GRMZM2G026396	1.86029e-47	0.192252	0.075	0.002	5.30778e-43
GRMZM2G426613	2.33466e-47	0.586322	0.443	0.074	6.66124e-43
GRMZM2G371058	2.96328e-47	0.243938	0.208	0.017	8.45484e-43	C2C2-Dof-transcription factor 20		Dof-type zinc finger DNA-binding family protein
GRMZM2G105587	3.35468e-47	1.68255	0.849	0.299	9.57158e-43
GRMZM2G056407	3.4723e-47	0.775181	0.689	0.167	9.90718e-43	fused leaves1	ATMYB30,MYB30	myb domain protein 30
GRMZM2G179703	5.96426e-47	1.09801	0.821	0.264	1.70172e-42	hydroxycinnamoyltransferase12	DCR,EMB3009,PEL3	HXXXD-type acyl-transferase family protein
GRMZM5G860632	8.54971e-47	1.46365	0.858	0.352	2.4394e-42
GRMZM2G036217	1.57817e-46	0.998019	0.368	0.052	4.50284e-42	male sterile protein homolog1	CER4,FAR3,G7	Jojoba acyl CoA reductase-related male sterility protein
GRMZM2G060023	1.73125e-46	0.0541425	0.057	0.001	4.93959e-42
GRMZM2G133291	4.37907e-46	0.402803	0.245	0.024	1.24944e-41
GRMZM2G301932	6.41123e-46	0.212838	0.198	0.015	1.82925e-41		AtCXE18,CXE18	carboxyesterase 18
GRMZM2G392918	1.1868e-45	0.720337	0.425	0.068	3.38618e-41
GRMZM2G140083	1.3863e-45	0.0455177	0.047	0.001	3.9554e-41	WUSCHEL-related homeobox 3b
GRMZM2G395983	1.6136e-45	1.31251	0.623	0.158	4.60391e-41
GRMZM2G023921	2.69328e-45	1.22348	0.613	0.151	7.68446e-41	VQ motif-transcription factor13		VQ motif-containing protein
GRMZM2G031790	4.17564e-45	0.978035	0.491	0.093	1.19139e-40		KCS2	3-ketoacyl-CoA synthase 2
GRMZM2G118063	5.92508e-45	0.582007	0.698	0.175	1.69054e-40	Homeobox-transcription factor 17	PDF2	protodermal factor 2
GRMZM2G431030	1.24172e-44	0.725604	0.509	0.106	3.54288e-40
GRMZM5G870629	1.47446e-44	0.718771	0.679	0.176	4.20693e-40		ABCG11,ATWBC11,COF1,DSO,WBC11	white-brown complex homolog protein 11
GRMZM2G308860	2.06759e-44	0.364819	0.34	0.046	5.89924e-40		ABCG11,ATWBC11,COF1,DSO,WBC11	white-brown complex homolog protein 11
GRMZM2G374475	4.05886e-44	1.09191	0.783	0.24	1.15807e-39			GDSL-like Lipase/Acylhydrolase superfamily protein
GRMZM2G123776	7.92133e-44	0.200611	0.208	0.018	2.26011e-39			DC1 domain-containing protein
GRMZM2G174274	1.10899e-43	0.115657	0.142	0.008	3.16417e-39			Rho GTPase activating protein with PAK-box/P21-Rho-binding domain
GRMZM2G031724	1.31955e-43	0.298717	0.198	0.016	3.76494e-39	gibberellin 2-oxidase10	ATGA2OX1,GA2OX1	Arabidopsis thaliana gibberellin 2-oxidase 1
GRMZM2G023683	1.98366e-43	0.404828	0.302	0.037	5.65977e-39
GRMZM2G015709	2.19072e-43	0.524465	0.538	0.113	6.25057e-39	UDP-flavonol-glycosyltransferase4		UDP-Glycosyltransferase superfamily protein
GRMZM2G083195	8.18931e-42	0.847499	0.774	0.231	2.33657e-37	glycerol-3-phosphate acyltransferase1	ATGPAT6,GPAT6	glycerol-3-phosphate acyltransferase 6
GRMZM2G088747	1.06193e-41	0.726981	0.406	0.07	3.02991e-37
GRMZM5G817964	2.12488e-41	0.0452884	0.047	0.001	6.0627e-37		ABCG11,ATWBC11,COF1,DSO,WBC11	white-brown complex homolog protein 11
GRMZM6G799230	5.22847e-41	0.98487	0.84	0.3	1.49179e-36			GDSL-like Lipase/Acylhydrolase family protein
GRMZM2G137694	6.42863e-41	0.915403	0.811	0.276	1.83422e-36		KCS11	3-ketoacyl-CoA synthase 11
GRMZM2G062390	6.43796e-41	0.611685	0.679	0.186	1.83688e-36			Peroxidase superfamily protein
GRMZM2G066225	5.47933e-40	0.797238	0.66	0.197	1.56336e-35			RING/FYVE/PHD zinc finger superfamily protein
GRMZM2G314667	1.00187e-39	1.16622	0.774	0.251	2.85855e-35
GRMZM2G135783	1.28932e-39	0.282676	0.236	0.025	3.6787e-35	SHI/STY (SRS)-transcription factor 7	SRS1,STY1	Lateral root primordium (LRP) protein-related
GRMZM2G085845	1.88349e-39	0.136461	0.085	0.003	5.37397e-35		CYP75B1,D501,TT7	Cytochrome P450 superfamily protein
GRMZM2G092338	5.64371e-39	0.230499	0.217	0.022	1.61026e-34		AtENODL5,ENODL5	early nodulin-like protein 5
GRMZM2G155502	6.02606e-39	0.746271	0.83	0.27	1.71936e-34	aldehyde dehydrogenase27	ALDH3F1	aldehyde dehydrogenase 3F1
GRMZM2G177150	1.20045e-38	0.254949	0.264	0.032	3.42513e-34	glycerol-3-phosphate acyltransferase13	ATGPAT1,GPAT1	glycerol-3-phosphate acyltransferase 1
GRMZM2G338809	1.41193e-38	0.139155	0.132	0.008	4.02852e-34	ammonium transporter8	AMT2,AMT2;1,ATAMT2	ammonium transporter 2
GRMZM2G123140	1.62091e-38	0.69228	0.726	0.221	4.62478e-34	outer cell layer4	HB-7,HDG5	homeobox-7
GRMZM2G152141	1.70396e-38	0.138814	0.142	0.009	4.86174e-34	pectin methylesterase inhibitor24	ATPMEI2,PMEI2	pectin methylesterase inhibitor 2
GRMZM2G080320	2.82614e-38	0.544563	0.623	0.16	8.06354e-34			alpha/beta-Hydrolases superfamily protein
GRMZM2G125441	3.85402e-38	0.070811	0.057	0.001	1.09963e-33
GRMZM2G157564	4.81899e-38	0.384341	0.491	0.103	1.37495e-33			ABC-2 type transporter family protein
GRMZM5G804759	6.30485e-38	0.0452884	0.047	0.001	1.7989e-33
GRMZM2G103512	9.49454e-38	1.051	0.764	0.273	2.70898e-33		GLP5	germin-like protein 5
GRMZM2G126397	1.37034e-37	1.45673	0.953	0.623	3.90985e-33	phospholipid transfer protein homolog3		Bifunctional inhibitor/lipid-transfer protein/seed storage 2S albumin superfamily protein
GRMZM2G374971	2.63863e-37	1.17529	0.462	0.098	7.52853e-33	stress-induced protein1	ATOSM34,OSM34	osmotin 34
GRMZM2G153536	4.17763e-37	0.336972	0.198	0.019	1.19196e-32
GRMZM2G103748	8.30744e-37	0.0365825	0.038	0	2.37028e-32
GRMZM2G028258	1.85177e-36	0.170628	0.179	0.016	5.28346e-32		SKOR	STELAR K+ outward rectifier
GRMZM2G001764	2.12679e-36	0.536903	0.642	0.176	6.06817e-32		ATPTR3,PTR3	peptide transporter 3
GRMZM2G350357	2.1966e-36	0.0786292	0.075	0.003	6.26735e-32
GRMZM2G141252	2.2396e-36	0.0793158	0.066	0.002	6.39003e-32		ATISU1,ISU1	SufE/NifU family protein
GRMZM2G027344	3.96724e-36	0.32695	0.396	0.073	1.13193e-31		ATSGP1,SGP1	Ras-related small GTP-binding family protein
GRMZM2G001241	8.03495e-36	0.545253	0.274	0.037	2.29253e-31		ATLTL1,LTL1	Li-tolerant lipase 1
GRMZM2G444621	8.18208e-36	1.36122	0.415	0.084	2.33451e-31		CML11	calmodulin-like 11
GRMZM2G467187	2.17474e-35	0.193795	0.179	0.017	6.20496e-31		ATL6	RING/U-box superfamily protein
GRMZM2G154505	2.8939e-35	0.290941	0.236	0.028	8.25688e-31			Protein of unknown function (DUF3511)
GRMZM2G004106	4.04038e-35	1.00382	0.736	0.256	1.1528e-30
GRMZM2G075499	5.40483e-35	0.0886609	0.047	0.001	1.54211e-30	LBD-transcription factor 24
GRMZM2G004012	5.58795e-35	1.02642	0.925	0.541	1.59435e-30		ARPN	plantacyanin
GRMZM2G107851	1.0873e-34	0.316446	0.283	0.04	3.10227e-30			HXXXD-type acyl-transferase family protein
GRMZM2G126586	1.5554e-34	0.874014	0.896	0.456	4.43787e-30			Uncharacterised protein family (UPF0497)
GRMZM2G074087	2.31364e-34	0.648584	0.481	0.113	6.60129e-30			Carbohydrate-binding X8 domain superfamily protein
GRMZM2G150450	3.42232e-34	0.372872	0.302	0.046	9.76457e-30			Heavy metal transport/detoxification superfamily protein
GRMZM2G022679	8.49168e-34	0.759548	0.566	0.156	2.42285e-29	gibberellin 2-oxidase3	ATGA2OX1,GA2OX1	Arabidopsis thaliana gibberellin 2-oxidase 1
GRMZM5G833207	1.01558e-33	0.15608	0.113	0.007	2.89766e-29
GRMZM2G104626	1.30219e-33	0.84869	0.689	0.22	3.71539e-29	3-ketoacyl-CoA synthase9	KCS1	3-ketoacyl-CoA synthase 1
GRMZM2G129815	1.56555e-33	0.14371	0.085	0.004	4.46683e-29	VQ motif-transcription factor56
GRMZM5G882427	2.59522e-33	0.423331	0.377	0.073	7.40469e-29		AACT1	anthocyanin 5-aromatic acyltransferase 1
GRMZM2G154735	3.17745e-33	0.69348	0.443	0.098	9.06589e-29		ATHVA22E,HVA22E	HVA22 homologue E
GRMZM2G062577	4.82551e-33	0.698629	0.764	0.28	1.37681e-28			GDSL-like Lipase/Acylhydrolase superfamily protein
GRMZM2G141819	6.35062e-33	0.386998	0.434	0.091	1.81196e-28
GRMZM2G070943	6.66283e-33	0.331095	0.349	0.062	1.90104e-28
GRMZM2G101409	1.0017e-32	0.369487	0.264	0.038	2.85804e-28	VQ motif-transcription factor16	ATCAMBP25,CAMBP25	calmodulin (CAM)-binding protein of 25 kDa
GRMZM2G305238	1.01919e-32	0.0364678	0.038	0.001	2.90795e-28
GRMZM2G156684	1.08395e-32	0.122989	0.123	0.008	3.09272e-28			catalytics
GRMZM2G038479	1.09752e-32	0.108142	0.113	0.007	3.13144e-28	bHLH-transcription factor 8
GRMZM2G113423	1.16308e-32	0.147475	0.17	0.016	3.31851e-28			Plant calmodulin-binding protein-related
GRMZM2G456746	1.8912e-32	0.0536841	0.047	0.001	5.39598e-28	egg apparatus1
GRMZM2G155998	2.51057e-32	0.166736	0.151	0.013	7.16317e-28
GRMZM2G333635	3.51146e-32	0.504844	0.528	0.133	1.00189e-27
GRMZM2G370863	3.55467e-32	0.0615425	0.066	0.002	1.01422e-27	ZF-HD-transcription factor 19
GRMZM2G428168	3.66178e-32	0.520404	0.33	0.058	1.04478e-27	glutathione transferase21	ATGSTU8,GSTU8	glutathione S-transferase TAU 8
GRMZM2G114751	5.03026e-32	0.0940424	0.075	0.003	1.43523e-27			nodulin MtN21 /EamA-like transporter family protein
GRMZM5G808836	6.13077e-32	0.149393	0.151	0.013	1.74923e-27
GRMZM2G050450	9.14973e-32	0.150097	0.094	0.005	2.6106e-27			HXXXD-type acyl-transferase family protein
GRMZM2G322866	9.74625e-32	0.272316	0.226	0.029	2.7808e-27
GRMZM2G059397	9.75087e-32	1.39208	0.755	0.351	2.78212e-27		TET8	tetraspanin8
GRMZM2G414915	1.09309e-31	0.613371	0.585	0.165	3.11881e-27		ATSBT1.3,SBT1.3	subtilase 1.3
GRMZM2G033566	1.2126e-31	0.735522	0.481	0.12	3.45979e-27			GDSL-like Lipase/Acylhydrolase superfamily protein
GRMZM2G024476	1.49282e-31	1.03366	0.717	0.267	4.2593e-27	cytokinin oxidase4b	ATCKX5,ATCKX6,CKX5	cytokinin oxidase 5
GRMZM2G154178	1.6666e-31	0.158266	0.142	0.012	4.75514e-27	beta expansin4	ATEXPB4,ATHEXP BETA 1.1,EXPB4	expansin B4
GRMZM2G085035	1.68588e-31	0.479122	0.358	0.069	4.81014e-27	OVATE-transcription factor 35		Ovate family protein
GRMZM2G059428	1.74529e-31	0.491796	0.33	0.059	4.97967e-27	NAC-transcription factor 53	anac036,NAC036	NAC domain containing protein 36
GRMZM2G099097	4.1003e-31	0.72794	0.726	0.256	1.1699e-26		CER1	Fatty acid hydroxylase superfamily
GRMZM2G338056	5.61433e-31	0.0611993	0.066	0.002	1.60188e-26
GRMZM2G172204	5.67934e-31	1.18638	0.84	0.38	1.62043e-26	beta glucosidase aggregating factor1		Mannose-binding lectin superfamily protein
GRMZM2G453571	7.2682e-31	0.131674	0.113	0.008	2.07376e-26	WRKY-transcription factor 117
GRMZM2G118490	7.31146e-31	0.875432	0.406	0.091	2.0861e-26
GRMZM2G098063	1.03848e-30	0.409645	0.255	0.038	2.963e-26	ABI3-VP1-transcription factor 4	REM39,VRN1	AP2/B3-like transcriptional factor family protein
GRMZM2G424112	1.14436e-30	0.232737	0.179	0.019	3.26508e-26
GRMZM2G083725	1.15351e-30	0.766466	0.877	0.35	3.29119e-26	glycosylphosphatidylinositol-anchored lipid protein transfer1
GRMZM2G128564	1.35109e-30	0.675232	0.575	0.172	3.85493e-26			HXXXD-type acyl-transferase family protein
GRMZM2G127117	2.18881e-30	0.367194	0.245	0.035	6.24511e-26			Glycosyl hydrolase superfamily protein
GRMZM2G494186	2.91596e-30	0.0449446	0.047	0.001	8.31981e-26
GRMZM2G159926	3.07008e-30	0.366643	0.425	0.095	8.75954e-26			AT hook motif DNA-binding family protein
GRMZM2G050933	3.30801e-30	0.576487	0.642	0.21	9.43842e-26
GRMZM2G165633	8.34794e-30	0.446736	0.434	0.102	2.38183e-25			Cellulase (glycosyl hydrolase family 5) protein
GRMZM2G102356	1.66207e-29	2.65398	0.708	0.268	4.74223e-25	pathogenesis-related protein2	MLP423	MLP-like protein 423
GRMZM2G077752	1.83143e-29	0.463489	0.557	0.157	5.22545e-25	lateral root primordia1	LRP1	Lateral root primordium (LRP) protein-related
GRMZM2G018099	1.88332e-29	0.201117	0.038	0.001	5.37348e-25
AC200298.4_FG001	1.91164e-29	0.0363532	0.038	0.001	5.4543e-25
GRMZM2G108265	1.92603e-29	0.0539133	0.038	0.001	5.49534e-25
GRMZM2G134113	1.9929e-29	0.633034	0.67	0.258	5.68613e-25
GRMZM2G030636	2.00508e-29	0.370553	0.509	0.132	5.72089e-25			alpha/beta-Hydrolases superfamily protein
GRMZM2G136513	2.14468e-29	0.508409	0.566	0.166	6.11919e-25		RPS2	NB-ARC domain-containing disease resistance protein
GRMZM2G046070	2.59762e-29	0.387407	0.519	0.137	7.41154e-25	cinnamyl alcohol dehydrogenase1	ATCAD9,CAD9	cinnamyl alcohol dehydrogenase 9
GRMZM2G109130	2.63946e-29	0.8719	0.66	0.226	7.53091e-25	lipoxygenase3	LOX5	PLAT/LH2 domain-containing lipoxygenase family protein
GRMZM2G130442	2.65763e-29	0.395129	0.642	0.188	7.58276e-25	outer cell layer5	PDF2	protodermal factor 2
GRMZM2G387394	2.79043e-29	0.0589138	0.057	0.002	7.96165e-25	anthocyanin acyltransferase1		HXXXD-type acyl-transferase family protein
GRMZM2G471931	3.35185e-29	0.153078	0.16	0.016	9.5635e-25		ATLOG1,LOG1	Putative lysine decarboxylase family protein
GRMZM2G016338	4.6797e-29	0.0769148	0.085	0.004	1.33521e-24
GRMZM2G047128	5.10826e-29	0.227374	0.189	0.022	1.45749e-24
GRMZM2G427729	6.4247e-29	1.19933	0.698	0.302	1.83309e-24		PLA IVD,PLP8	PATATIN-like protein 8
GRMZM2G082504	6.66769e-29	0.526373	0.236	0.034	1.90242e-24
GRMZM2G092968	7.41168e-29	0.262948	0.066	0.003	2.1147e-24		PDF1	protodermal factor 1
GRMZM2G446170	9.76938e-29	1.04244	0.604	0.19	2.7874e-24	BURP domain-containing protein-RD22-like1	ATRD22,RD22	BURP domain-containing protein
GRMZM2G313104	1.60892e-28	0.931675	0.349	0.074	4.59056e-24
GRMZM2G167164	1.63061e-28	0.252458	0.264	0.042	4.65246e-24			GDSL-like Lipase/Acylhydrolase superfamily protein
GRMZM2G066636	1.73249e-28	0.106094	0.085	0.005	4.94315e-24			Haloacid dehalogenase-like hydrolase (HAD) superfamily protein
GRMZM2G177356	1.81428e-28	0.712918	0.434	0.109	5.17651e-24
GRMZM2G075255	1.87027e-28	0.746827	0.84	0.427	5.33626e-24	eceriferum1	CER1	Fatty acid hydroxylase superfamily
GRMZM2G141975	2.10934e-28	0.310604	0.292	0.051	6.01836e-24		ATOPT4,OPT4	oligopeptide transporter 4
GRMZM2G149636	2.35909e-28	0.830179	0.811	0.339	6.73097e-24	3-ketoacyl-CoA synthase11	KCS1	3-ketoacyl-CoA synthase 1
GRMZM2G133095	2.67134e-28	0.0924452	0.094	0.006	7.62186e-24
GRMZM5G801531	3.07458e-28	0.284924	0.151	0.015	8.77239e-24
GRMZM2G129083	3.19668e-28	0.765717	0.868	0.392	9.12076e-24			glycine-rich protein
GRMZM2G098239	4.3185e-28	0.615448	0.538	0.155	1.23216e-23	glossy2	CER2,VC-2,VC2	HXXXD-type acyl-transferase family protein
GRMZM2G059526	4.82827e-28	0.388869	0.377	0.081	1.3776e-23
GRMZM2G360389	5.09082e-28	0.0275647	0.028	0	1.45251e-23		SDG31,SUVR4	SET-domain containing protein lysine methyltransferase family protein
GRMZM2G012498	5.09082e-28	0.0275647	0.028	0	1.45251e-23
GRMZM2G039173	5.17044e-28	0.0705821	0.057	0.002	1.47523e-23
GRMZM2G036861	5.59226e-28	0.286631	0.264	0.042	1.59558e-23		EMB1144	chorismate synthase, putative / 5-enolpyruvylshikimate-3-phosphate phospholyase, putative
GRMZM2G456059	7.68552e-28	0.0690951	0.075	0.004	2.19283e-23		ATNEK1,NEK1	NIMA-related serine/threonine kinase 1
GRMZM2G012874	8.94995e-28	0.645614	0.679	0.273	2.5536e-23		IRX9	Nucleotide-diphospho-sugar transferases superfamily protein
GRMZM2G163328	1.03781e-27	0.183148	0.208	0.027	2.96107e-23			Protein kinase superfamily protein
GRMZM2G139852	1.73693e-27	0.692496	0.925	0.55	4.95582e-23	semi-rolled leaf5		Uncharacterised protein family (UPF0497)
GRMZM2G132077	2.34061e-27	-1.278	0.509	0.896	6.67824e-23
GRMZM2G162508	3.16459e-27	0.681254	0.726	0.27	9.0292e-23	3-ketoacyl-CoA synthase15	KCS20	3-ketoacyl-CoA synthase 20
GRMZM2G166711	3.27057e-27	0.626696	0.519	0.158	9.33159e-23			Chloroplast-targeted copper chaperone protein
GRMZM2G067223	3.45015e-27	0.403178	0.377	0.084	9.84397e-23
GRMZM5G834837	5.65475e-27	0.259475	0.255	0.041	1.61341e-22			Serine protease inhibitor (SERPIN) family protein
GRMZM2G375153	5.81757e-27	0.317078	0.415	0.098	1.65987e-22		ATL4,TL4	TOXICOS EN LEVADURA 4
GRMZM2G140032	5.98679e-27	0.535214	0.311	0.061	1.70815e-22	siamese-related11
GRMZM2G020254	5.98727e-27	0.230644	0.189	0.024	1.70829e-22	WRKY-transcription factor 33	ATWRKY44,DSL1,TTG2,WRKY44	WRKY family transcription factor family protein
AC220972.3_FG001	6.98366e-27	0.658983	0.491	0.142	1.99258e-22			RING/U-box superfamily protein
GRMZM2G164454	9.20666e-27	0.04483	0.038	0.001	2.62684e-22
GRMZM2G168304	1.27637e-26	0.798978	0.651	0.246	3.64174e-22		CER6,CUT1,G2,KCS6,POP1	3-ketoacyl-CoA synthase 6
GRMZM2G068604	1.46367e-26	0.106776	0.104	0.007	4.17614e-22	bHLH-transcription factor 115		basic helix-loop-helix (bHLH) DNA-binding superfamily protein
GRMZM2G128577	1.54691e-26	0.0985647	0.104	0.007	4.41363e-22			NAD(P)-binding Rossmann-fold superfamily protein
GRMZM2G060891	2.47032e-26	0.156719	0.16	0.018	7.04833e-22		ATBRXL2,BRX-LIKE2	DZC (Disease resistance/zinc finger/chromosome condensation-like region) domain containing protein
GRMZM2G151992	5.46838e-26	0.723321	0.613	0.222	1.56024e-21			Haloacid dehalogenase-like hydrolase (HAD) superfamily protein
GRMZM2G475197	5.86964e-26	0.136403	0.17	0.02	1.67473e-21
GRMZM2G154397	7.27779e-26	-0.952561	0.915	0.977	2.0765e-21	S-adenosyl methionine decarboxylase2		Adenosylmethionine decarboxylase family protein
GRMZM2G081841	1.14399e-25	0.589871	0.755	0.322	3.26403e-21		EDA17,HTH	Glucose-methanol-choline (GMC) oxidoreductase family protein
AC166636.1_FG007	1.49917e-25	0.156086	0.208	0.029	4.27742e-21
GRMZM2G129954	2.17513e-25	0.285645	0.283	0.052	6.20607e-21		ARR9,ATRR4	response regulator 9
GRMZM5G874697	3.65448e-25	0.349995	0.321	0.067	1.0427e-20	FCS-like zinc finger26		Protein of unknown function (DUF581)
GRMZM2G177349	4.31771e-25	0.0832916	0.094	0.007	1.23193e-20		HCT	hydroxycinnamoyl-CoA shikimate/quinate hydroxycinnamoyl transferase
GRMZM2G336448	4.92751e-25	0.29851	0.368	0.084	1.40592e-20		ZIFL2	zinc induced facilitator-like 2
GRMZM5G800211	5.08774e-25	0.400916	0.321	0.067	1.45164e-20
GRMZM2G118441	5.94848e-25	0.306336	0.387	0.091	1.69722e-20			Major facilitator superfamily protein
GRMZM2G050216	6.76881e-25	0.528459	0.387	0.094	1.93128e-20			RING/U-box superfamily protein
GRMZM2G307152	8.04654e-25	0.402476	0.236	0.039	2.29584e-20	AP2-EREBP-transcription factor 63
GRMZM2G171620	9.01086e-25	0.382377	0.491	0.143	2.57098e-20		ALE2	Protein kinase superfamily protein
GRMZM2G062504	9.75169e-25	0.258658	0.198	0.028	2.78235e-20		ZPR3	protein binding
GRMZM2G047600	1.05138e-24	0.404133	0.179	0.023	2.99981e-20	MYB-transcription factor 90
GRMZM2G179827	1.23374e-24	1.33791	0.651	0.294	3.52011e-20
AC209629.2_FG003	1.53075e-24	0.0539133	0.038	0.001	4.36754e-20
GRMZM2G090792	1.87079e-24	0.314659	0.472	0.131	5.33772e-20
GRMZM2G146108	2.03373e-24	0.814917	0.491	0.153	5.80264e-20	small auxin up RNA11		SAUR-like auxin-responsive protein family
GRMZM2G089273	2.04044e-24	0.202769	0.151	0.017	5.82178e-20	small auxin up RNA16
GRMZM5G804618	2.05106e-24	0.412002	0.151	0.017	5.85209e-20	zinc finger protein6
GRMZM2G179031	2.65087e-24	0.526051	0.736	0.295	7.56346e-20		DRB3	dsRNA-binding protein 3
GRMZM2G153359	3.9851e-24	0.558562	0.396	0.103	1.13703e-19	gibberellin 2-oxidase4
GRMZM2G435986	4.37754e-24	0.513632	0.208	0.031	1.249e-19
GRMZM2G395508	4.85973e-24	0.34279	0.358	0.082	1.38658e-19		UGT88A1	UDP-glucosyl transferase 88A1
GRMZM2G096454	7.11866e-24	0.524272	0.434	0.121	2.0311e-19
GRMZM2G077034	7.15615e-24	0.356946	0.491	0.143	2.04179e-19			Gibberellin-regulated family protein
AC205413.4_FG001	7.74646e-24	0.0689808	0.066	0.003	2.21022e-19	peroxidase21
GRMZM2G052625	7.99933e-24	0.203204	0.113	0.01	2.28237e-19
AC212465.3_FG002	8.67688e-24	0.0442573	0.047	0.002	2.47569e-19
GRMZM2G079499	1.11946e-23	0.131787	0.094	0.007	3.19404e-19		LLG1	LORELEI-LIKE-GPI-ANCHORED PROTEIN 1
AC218972.3_FG002	1.17233e-23	0.366213	0.245	0.044	3.34489e-19
GRMZM2G057779	1.76894e-23	0.085002	0.075	0.004	5.04714e-19
GRMZM2G451975	1.9937e-23	0.208384	0.142	0.016	5.68842e-19
GRMZM2G429658	2.2121e-23	0.327924	0.481	0.142	6.31158e-19		ATBRXL2,BRX-LIKE2	DZC (Disease resistance/zinc finger/chromosome condensation-like region) domain containing protein
GRMZM2G124577	2.90005e-23	0.132356	0.094	0.007	8.27442e-19
GRMZM2G457411	3.15902e-23	0.396407	0.481	0.146	9.01332e-19			RING/U-box superfamily protein
GRMZM2G138370	3.66259e-23	0.528387	0.302	0.065	1.04501e-18	VQ motif-transcription factor50
GRMZM2G010909	4.88597e-23	0.411493	0.349	0.083	1.39406e-18			Nuclear transport factor 2 (NTF2) family protein
GRMZM2G039776	5.48558e-23	0.271142	0.198	0.03	1.56515e-18	small auxin up RNA18
GRMZM2G060712	7.25387e-23	0.0785148	0.057	0.003	2.06967e-18			Heavy metal transport/detoxification superfamily protein
GRMZM2G145690	8.49897e-23	0.178541	0.255	0.047	2.42493e-18	Homeobox-transcription factor 71	ATHDG11,EDT1,HDG11	homeodomain GLABROUS 11
GRMZM2G091124	1.6921e-22	0.288664	0.349	0.082	4.82791e-18
GRMZM2G075140	1.91357e-22	0.0753174	0.085	0.006	5.45979e-18	3-ketoacyl-CoA synthase3
GRMZM5G849099	2.40605e-22	0.312251	0.179	0.025	6.86493e-18
GRMZM2G364528	2.41506e-22	0.303008	0.283	0.058	6.89066e-18		HLH2,PAR2	phy rapidly regulated 2
GRMZM2G022368	2.43581e-22	0.196791	0.16	0.021	6.94986e-18			Protein of unknown function (DUF3511)
GRMZM2G377862	2.72532e-22	0.215277	0.094	0.007	7.77588e-18
GRMZM2G018823	3.71006e-22	0.238818	0.311	0.069	1.05855e-17		MPB2C	movement protein binding protein 2C
GRMZM2G058588	5.07396e-22	0.0523103	0.057	0.003	1.4477e-17	SBP-transcription factor 28
GRMZM2G010868	6.54064e-22	0.0852485	0.113	0.011	1.86618e-17	phospholipid transfer protein homolog2	ATLTP1,LP1,LTP1	lipid transfer protein 1
GRMZM2G100176	6.67747e-22	0.169436	0.179	0.026	1.90521e-17	G2-like-transcription factor 28		Homeodomain-like superfamily protein
GRMZM2G157873	8.31653e-22	0.6645	0.585	0.216	2.37287e-17	pectin methylesterase inhibitor22
GRMZM2G101958	1.19704e-21	1.84163	0.349	0.088	3.41541e-17	phospholipid transfer protein homolog1	ATLTP1,LP1,LTP1	lipid transfer protein 1
GRMZM2G482046	1.20494e-21	0.631633	0.717	0.331	3.43793e-17			RING/U-box superfamily protein
GRMZM2G004160	1.2498e-21	0.880241	0.811	0.467	3.56592e-17		ARPN	plantacyanin
GRMZM2G153488	1.44624e-21	-1.1165	0.462	0.85	4.12641e-17	defensin-like protein4	LCR73	low-molecular-weight cysteine-rich 73
GRMZM2G076621	1.5884e-21	0.272846	0.368	0.093	4.53201e-17
GRMZM2G009188	1.64145e-21	0.442306	0.491	0.154	4.6834e-17		ATHSD1,HSD1	hydroxysteroid dehydrogenase 1
GRMZM2G028926	1.66334e-21	0.147918	0.17	0.024	4.74585e-17		ATCPK1,CPK1	calcium dependent protein kinase 1
GRMZM2G144224	1.80437e-21	0.315247	0.34	0.083	5.14823e-17	pyrabactin resistance-like protein7	PYL5,RCAR8	Polyketide cyclase/dehydrase and lipid transport superfamily protein
GRMZM2G381739	1.98734e-21	0.288486	0.415	0.116	5.67028e-17			Eukaryotic aspartyl protease family protein
GRMZM2G016734	2.00904e-21	0.644237	0.736	0.359	5.73218e-17			Chaperone DnaJ-domain superfamily protein
GRMZM2G050080	3.46402e-21	0.649826	0.755	0.37	9.88354e-17	small auxin up RNA52		SAUR-like auxin-responsive protein family
GRMZM2G002815	4.11173e-21	0.49786	0.415	0.122	1.17316e-16
GRMZM2G358711	4.21391e-21	0.117079	0.075	0.005	1.20231e-16
GRMZM2G141071	4.22288e-21	0.0273354	0.028	0.001	1.20487e-16	precursor elicitor peptide5
AC201740.3_FG003	4.22288e-21	0.0273354	0.028	0.001	1.20487e-16
GRMZM2G029692	4.50503e-21	0.420921	0.311	0.074	1.28537e-16			Protein kinase superfamily protein
GRMZM2G318526	4.99692e-21	0.157055	0.151	0.019	1.42572e-16
GRMZM2G178852	6.045e-21	0.443873	0.538	0.192	1.72476e-16	big grain1 homolog1
GRMZM2G080183	7.14847e-21	0.404087	0.5	0.164	2.0396e-16			Peroxidase superfamily protein
GRMZM2G034404	7.17505e-21	0.651448	0.604	0.25	2.04719e-16		ACR8	ACT domain repeat 8
GRMZM2G394450	7.23897e-21	0.278193	0.292	0.066	2.06542e-16	invertase1
GRMZM2G009794	8.17852e-21	0.212443	0.245	0.047	2.3335e-16
GRMZM2G157218	1.14369e-20	0.988158	0.566	0.219	3.26317e-16
GRMZM5G822829	1.46013e-20	0.0690951	0.057	0.003	4.16605e-16	plant color component at R1	ATMYC-2,EGL1,EGL3	basic helix-loop-helix (bHLH) DNA-binding superfamily protein
GRMZM2G118243	1.92579e-20	0.309549	0.462	0.142	5.49466e-16	glossy13	ATPDR4,PDR4	pleiotropic drug resistance 4
GRMZM2G082487	1.95432e-20	0.301268	0.179	0.028	5.57607e-16	protein phosphatase homolog7	HAI3	highly ABA-induced PP2C gene 3
GRMZM2G040736	2.20055e-20	1.05157	0.689	0.379	6.27862e-16	cytokinin response regulator1	ARR6	response regulator 6
GRMZM2G404078	2.22382e-20	0.72079	0.547	0.211	6.345e-16		MAPKKK15	mitogen-activated protein kinase kinase kinase 15
GRMZM2G024175	3.28877e-20	0.0831776	0.075	0.005	9.3835e-16
GRMZM2G071272	3.36358e-20	0.432808	0.434	0.135	9.59696e-16			P-loop containing nucleoside triphosphate hydrolases superfamily protein
GRMZM2G043095	3.79636e-20	0.153476	0.16	0.023	1.08318e-15
GRMZM2G163015	3.8776e-20	0.714067	0.264	0.058	1.10636e-15	1-aminocyclopropane-1-carboxylate synthase1
GRMZM5G800586	4.32033e-20	0.245998	0.151	0.021	1.23268e-15	BURP domain-containing protein-RD22-like2	ATRD22,RD22	BURP domain-containing protein
GRMZM2G041344	5.44363e-20	0.394305	0.472	0.156	1.55318e-15
GRMZM2G458607	5.9787e-20	0.232715	0.255	0.053	1.70584e-15			glyoxal oxidase-related protein
GRMZM2G043921	6.46761e-20	0.478492	0.632	0.261	1.84534e-15			serine-rich protein-related
GRMZM2G000453	6.77997e-20	0.693635	0.849	0.468	1.93446e-15
GRMZM2G527028	6.78129e-20	0.797641	0.66	0.318	1.93484e-15
GRMZM2G154007	6.97852e-20	0.458594	0.481	0.156	1.99111e-15			Zinc-binding alcohol dehydrogenase family protein
GRMZM2G148087	7.95027e-20	0.694959	0.415	0.131	2.26837e-15	WRKY-transcription factor 43
GRMZM2G052869	8.04232e-20	-0.881394	0.538	0.89	2.29463e-15		ATMT-1,ATMT-K,MT2A	metallothionein 2A
GRMZM2G071100	8.06448e-20	0.369108	0.283	0.065	2.30096e-15		MSS3	Calcium-binding EF-hand family protein
GRMZM2G076593	9.61615e-20	0.0593705	0.066	0.004	2.74368e-15	amino acid/auxin permease64	AAP3,ATAAP3	amino acid permease 3
GRMZM2G174558	1.30278e-19	0.425117	0.547	0.199	3.7171e-15	VQ motif-transcription factor36		VQ motif-containing protein
GRMZM2G156006	1.37932e-19	0.0901678	0.094	0.008	3.93547e-15	AP2-EREBP-transcription factor 207		Integrase-type DNA-binding superfamily protein
GRMZM2G073310	1.44233e-19	0.642069	0.717	0.379	4.11527e-15		ATPUB29,PUB29	plant U-box 29
GRMZM2G176394	1.80866e-19	0.465218	0.66	0.285	5.16046e-15			Leucine-rich repeat (LRR) family protein
GRMZM2G347488	1.82885e-19	0.811717	0.481	0.173	5.21807e-15
GRMZM2G307992	1.94135e-19	0.558481	0.557	0.222	5.53905e-15			Thioredoxin superfamily protein
GRMZM2G054361	2.11734e-19	0.419368	0.509	0.18	6.04118e-15	1-aminocyclopropane-1-carboxylate synthase6	ACS8	1-amino-cyclopropane-1-carboxylate synthase 8
GRMZM2G006252	2.16294e-19	0.352455	0.509	0.18	6.17131e-15
GRMZM2G127537	2.28196e-19	0.494652	0.547	0.218	6.5109e-15	Homeobox-transcription factor 11	HAT14	homeobox from Arabidopsis thaliana
GRMZM2G013302	2.29671e-19	0.335556	0.274	0.063	6.55299e-15	OVATE-transcription factor 21	ATOFP13,OFP13	ovate family protein 13
GRMZM2G101024	2.66521e-19	0.625712	0.962	0.791	7.60438e-15
GRMZM2G457562	2.79436e-19	0.578174	0.264	0.058	7.97286e-15	AP2-EREBP-transcription factor 113
GRMZM2G409722	2.86063e-19	0.685078	0.557	0.216	8.16196e-15
GRMZM2G018105	2.9431e-19	0.156495	0.151	0.021	8.39725e-15			GDSL-like Lipase/Acylhydrolase superfamily protein
GRMZM2G355098	3.27254e-19	0.0184627	0.019	0	9.33722e-15
GRMZM2G077553	3.27254e-19	0.0184627	0.019	0	9.33722e-15
GRMZM2G455809	3.5794e-19	0.997087	0.377	0.113	1.02127e-14	tassel seed2		NAD(P)-binding Rossmann-fold superfamily protein
GRMZM2G069923	4.60231e-19	0.334842	0.575	0.206	1.31313e-14			RING/U-box superfamily protein
GRMZM2G116658	6.19608e-19	0.392337	0.566	0.209	1.76787e-14	outer cell layer3	AHDP,ANL2	Homeobox-leucine zipper family protein / lipid-binding START domain-containing protein
GRMZM2G141219	6.7548e-19	0.134148	0.17	0.026	1.92728e-14	AP2-EREBP-transcription factor 143	ADAP	ARIA-interacting double AP2 domain protein
GRMZM2G137329	7.13737e-19	0.108825	0.066	0.004	2.03643e-14			Bifunctional inhibitor/lipid-transfer protein/seed storage 2S albumin superfamily protein
GRMZM2G426467	8.63355e-19	0.0272207	0.028	0.001	2.46332e-14
GRMZM2G386229	8.63355e-19	0.0272207	0.028	0.001	2.46332e-14
GRMZM2G099619	8.80564e-19	0.142078	0.113	0.013	2.51243e-14
GRMZM2G142383	9.49729e-19	0.339691	0.462	0.157	2.70977e-14		UKL2	uridine kinase-like 2
GRMZM2G033871	9.74736e-19	0.0436849	0.047	0.002	2.78112e-14	small auxin up RNA8
GRMZM5G888934	9.86676e-19	0.162995	0.16	0.024	2.81518e-14	pectin methylesterase inhibitor5
GRMZM2G073272	1.17532e-18	0.0517385	0.057	0.003	3.35343e-14	WRKY-transcription factor 78
AC210163.3_FG005	1.45565e-18	0.491699	0.717	0.348	4.15326e-14
GRMZM2G055257	1.58927e-18	0.405045	0.425	0.135	4.53451e-14	OVATE-transcription factor 9	ATOFP13,OFP13	ovate family protein 13
GRMZM2G103342	1.68614e-18	0.419552	0.311	0.08	4.81089e-14			Peroxidase superfamily protein
GRMZM2G141133	1.71913e-18	0.131918	0.151	0.022	4.90503e-14	precursor elicitor peptide4
GRMZM2G363545	2.23238e-18	0.510725	0.613	0.277	6.36943e-14			UDP-Glycosyltransferase superfamily protein
GRMZM2G059308	2.36648e-18	0.394525	0.358	0.104	6.75203e-14	kaurene oxidase1	ATKO1,CYP701A3,GA3	GA requiring 3
GRMZM5G850455	2.44139e-18	0.676366	0.925	0.738	6.96579e-14			Bifunctional inhibitor/lipid-transfer protein/seed storage 2S albumin superfamily protein
GRMZM2G014914	2.71249e-18	-0.774796	0.462	0.851	7.73929e-14	plasma membrane intrinsic protein2	PIP2;2,PIP2B	plasma membrane intrinsic protein 2
GRMZM2G085964	2.7772e-18	-0.756622	0.226	0.657	7.92392e-14	AP2-EREBP-transcription factor 69
GRMZM2G142962	3.29305e-18	0.51064	0.528	0.212	9.39574e-14	Homeobox-transcription factor 129	HAT14	homeobox from Arabidopsis thaliana
GRMZM2G081214	3.30185e-18	0.121139	0.16	0.024	9.42082e-14		EXO	Phosphate-responsive 1 family protein
GRMZM2G007306	3.40412e-18	0.547268	0.689	0.341	9.71264e-14
GRMZM2G145758	4.86021e-18	0.341168	0.349	0.099	1.38671e-13	anther pollen histone1		Histone superfamily protein
GRMZM2G146246	4.90974e-18	0.621883	0.991	0.938	1.40085e-13	glutathione transferase3	ATGSTF13	Glutathione S-transferase family protein
GRMZM2G116273	5.20228e-18	-0.51406	1	0.993	1.48431e-13	glutathione-S-transferase1	ATGSTF13	Glutathione S-transferase family protein
GRMZM2G359076	5.4065e-18	0.135392	0.142	0.02	1.54258e-13
GRMZM2G104332	5.85431e-18	0.501926	0.368	0.111	1.67035e-13
GRMZM2G092363	5.93349e-18	0.730056	0.642	0.295	1.69294e-13	C2C2-CO-like-transcription factor 19	ATCOL4,COL4	CONSTANS-like 4
GRMZM2G116238	6.15744e-18	0.74402	0.849	0.522	1.75684e-13			Domain of unknown function (DUF966)
GRMZM2G387127	6.19608e-18	0.358475	0.113	0.013	1.76786e-13
GRMZM2G004696	7.51905e-18	0.524617	0.774	0.452	2.14533e-13	Aux/IAA-transcription factor 8	AXR3,IAA17	AUX/IAA transcriptional regulator family protein
GRMZM2G171073	1.00558e-17	0.384052	0.792	0.37	2.86912e-13			C2H2-like zinc finger protein
GRMZM2G069528	1.02344e-17	1.03476	0.717	0.389	2.92007e-13
GRMZM2G071484	1.08994e-17	0.800141	0.528	0.213	3.10981e-13
GRMZM2G053627	1.20607e-17	0.349343	0.425	0.141	3.44115e-13
GRMZM2G394321	1.27239e-17	0.173756	0.236	0.05	3.63038e-13		RKL1	receptor-like kinase 1
GRMZM2G004528	1.31154e-17	-1.01748	0.189	0.62	3.74209e-13	myo-inositol phosphate synthase2	ATIPS2,ATMIPS2,MIPS2	myo-inositol-1-phosphate synthase 2
GRMZM2G112205	2.06794e-17	0.151508	0.208	0.04	5.90025e-13			Eukaryotic aspartyl protease family protein
GRMZM2G154936	2.13502e-17	-0.914103	0.406	0.811	6.09164e-13
GRMZM2G113135	2.3214e-17	0.0728122	0.085	0.008	6.62341e-13	small auxin up RNA49
GRMZM2G092474	2.78861e-17	0.0687523	0.038	0.001	7.95645e-13		ATOSM34,OSM34	osmotin 34
GRMZM2G136106	2.80362e-17	0.485854	0.632	0.299	7.99928e-13	pectin methylesterase19	ATPME2,PME2	pectin methylesterase 2
GRMZM2G131266	2.80672e-17	0.034864	0.038	0.001	8.00812e-13	AP2-EREBP-transcription factor 60
GRMZM2G449709	3.03487e-17	0.606224	0.934	0.649	8.65909e-13			Protein of unknown function, DUF584
GRMZM2G388297	3.5287e-17	0.12438	0.123	0.016	1.00681e-12	siamese-related12
GRMZM2G364208	3.79634e-17	0.848861	0.708	0.406	1.08317e-12
GRMZM2G093405	3.89156e-17	1.01378	0.802	0.584	1.11034e-12			Protein of unknown function, DUF538
GRMZM2G037189	4.39335e-17	-0.783168	0.5	0.842	1.25351e-12		CID1,ERD15,LSR1	dehydration-induced protein (ERD15)
GRMZM2G043300	4.45841e-17	0.0598274	0.057	0.004	1.27207e-12		ARPN	plantacyanin
GRMZM2G143883	4.5807e-17	0.422803	0.5	0.182	1.30696e-12		ATFAO3,FAO3	fatty alcohol oxidase 3
GRMZM2G062151	5.30654e-17	0.271864	0.321	0.087	1.51406e-12		ATT1,CYP86A2	cytochrome P450, family 86, subfamily A, polypeptide 2
GRMZM2G087416	6.12074e-17	0.0271061	0.028	0.001	1.74637e-12
GRMZM2G121256	6.12074e-17	0.0271061	0.028	0.001	1.74637e-12
GRMZM2G087462	6.1208e-17	0.0356656	0.028	0.001	1.74639e-12
GRMZM2G470422	6.77241e-17	0.811267	0.83	0.591	1.93231e-12	Cys2His2 Zinc Finger5
GRMZM2G112530	7.58255e-17	0.330424	0.491	0.181	2.16345e-12			Cytochrome b561/ferric reductase transmembrane with DOMON related domain
GRMZM5G819965	7.89334e-17	-0.852076	0.726	0.937	2.25213e-12
GRMZM2G150688	8.34826e-17	-1.02431	0.425	0.764	2.38193e-12
GRMZM2G112799	8.44075e-17	0.681332	0.406	0.139	2.40831e-12
GRMZM2G152908	1.16271e-16	-0.714468	0.698	0.94	3.31743e-12	sucrose synthase1	ATSUS4,SUS4	sucrose synthase 4
GRMZM2G058745	1.26186e-16	0.339626	0.415	0.143	3.60035e-12	hexokinase3	ATHXK1,GIN2,HXK1	hexokinase 1
GRMZM2G168980	1.32637e-16	0.0435705	0.047	0.003	3.7844e-12
GRMZM2G004748	1.68876e-16	0.2776	0.34	0.098	4.81838e-12		PGP2	P-glycoprotein 2
GRMZM2G131982	1.86345e-16	0.0586856	0.066	0.005	5.31678e-12	double B-box zinc finger protein2	STH2	salt tolerance homolog2
GRMZM2G167438	1.91886e-16	0.317064	0.538	0.201	5.47489e-12	adherent1	KCS19	3-ketoacyl-CoA synthase 19
GRMZM2G305332	1.98183e-16	0.118795	0.142	0.021	5.65456e-12		ARP3,ATARP3,DIS1	Actin-like ATPase superfamily protein
GRMZM2G113158	2.44916e-16	0.506881	0.764	0.439	6.98796e-12			lectin protein kinase family protein
GRMZM2G055585	2.52732e-16	0.366719	0.462	0.166	7.21096e-12			Glycosyl hydrolase superfamily protein
GRMZM2G003682	2.67558e-16	0.379398	0.462	0.169	7.63395e-12		ATHSPRO2,HSPRO2	ortholog of sugar beet HS1 PRO-1 2
GRMZM2G125095	3.12046e-16	0.0654442	0.075	0.007	8.90329e-12	ABI3-VP1-transcription factor 34
GRMZM2G361064	3.25959e-16	0.630651	0.84	0.51	9.30027e-12	alpha expansin5	AT-EXP10,ATEXP10,ATEXPA10,ATHEXP ALPHA 1.1,EXP10,EXPA10	expansin A10
GRMZM2G146475	3.46494e-16	0.591647	0.604	0.308	9.88617e-12	glutathione transferase28	ATGSTU8,GSTU8	glutathione S-transferase TAU 8
GRMZM2G004183	3.50827e-16	0.45876	0.67	0.326	1.00098e-11		TBL19	TRICHOME BIREFRINGENCE-LIKE 19
GRMZM5G837822	3.75968e-16	0.177605	0.132	0.019	1.07271e-11	chitinase12	ATCHIA,CHIA	chitinase A
GRMZM2G151230	4.21914e-16	0.0578871	0.066	0.005	1.20381e-11	Cell Number Regulator2	PCR2	PLANT CADMIUM RESISTANCE 2
GRMZM2G043301	4.51535e-16	0.283235	0.425	0.147	1.28832e-11	skewed root growth similar13	sks17	SKU5 similar 17
GRMZM2G023081	5.97424e-16	0.818328	0.519	0.224	1.70457e-11	Cell Number Regulator9
GRMZM2G029400	6.03881e-16	0.234014	0.349	0.103	1.72299e-11			GDSL-like Lipase/Acylhydrolase superfamily protein
GRMZM2G022637	9.42444e-16	0.153128	0.075	0.007	2.68898e-11
GRMZM2G102760	1.16735e-15	0.536012	0.849	0.53	3.33069e-11	lipoxygenase5	ATLOX1,LOX1	lipoxygenase 1
GRMZM2G369839	1.39334e-15	-0.726973	0.538	0.806	3.97547e-11
GRMZM2G082823	1.62127e-15	0.315705	0.519	0.209	4.6258e-11		LRX1	leucine-rich repeat/extensin 1
GRMZM2G152543	1.66006e-15	0.018348	0.019	0	4.73649e-11	NAC-transcription factor 55
GRMZM2G377199	1.66006e-15	0.018348	0.019	0	4.73649e-11
GRMZM2G087878	1.93259e-15	0.494383	0.557	0.231	5.51407e-11
AC194362.3_FG003	1.98238e-15	0.0360093	0.028	0.001	5.65612e-11	WRKY-transcription factor 5
GRMZM2G399338	2.00761e-15	0.0269915	0.028	0.001	5.7281e-11		ATBET10,BET10	bromodomain and extraterminal domain protein 10
GRMZM2G121605	2.02291e-15	0.0268769	0.028	0.001	5.77177e-11
GRMZM2G322618	2.10239e-15	1.05239	0.585	0.302	5.99855e-11			Glycoprotein membrane precursor GPI-anchored
GRMZM2G178025	2.43992e-15	0.118113	0.104	0.013	6.96157e-11		ATGH9A2,KOR2	Six-hairpin glycosidases superfamily protein
GRMZM2G073150	2.53031e-15	0.446175	0.981	0.939	7.21948e-11
GRMZM2G020740	2.54323e-15	0.282547	0.425	0.145	7.25634e-11		KCS4	3-ketoacyl-CoA synthase 4
AC213432.2_FG004	2.54693e-15	0.0910868	0.113	0.015	7.26689e-11	pectin methylesterase inhibitor47		Plant invertase/pectin methylesterase inhibitor superfamily protein
GRMZM2G425638	3.07681e-15	0.134482	0.132	0.02	8.77874e-11		GL22	germin-like protein subfamily 2 member 2 precursor
AC203571.3_FG001	3.32289e-15	0.123228	0.17	0.032	9.48088e-11
GRMZM2G102230	3.37184e-15	0.459787	0.972	0.96	9.62053e-11		emb2171	Ribosomal protein L14p/L23e family protein
GRMZM2G008834	3.63674e-15	0.151135	0.151	0.026	1.03763e-10			Galactose oxidase/kelch repeat superfamily protein
GRMZM2G063216	4.17133e-15	0.401489	0.425	0.16	1.19016e-10	WRKY-transcription factor 16
GRMZM2G024312	5.05745e-15	0.156047	0.132	0.021	1.44299e-10		ATL4,TL4	TOXICOS EN LEVADURA 4
GRMZM2G097989	5.39183e-15	0.493278	0.934	0.8	1.5384e-10	glutathione transferase41	ATGSTU8,GSTU8	glutathione S-transferase TAU 8
GRMZM2G007791	5.66841e-15	0.22992	0.349	0.109	1.61731e-10	argonaute2a	AGO2	Argonaute family protein
GRMZM2G005834	5.80169e-15	0.0914255	0.113	0.015	1.65534e-10
GRMZM2G085474	5.99469e-15	0.436596	0.632	0.326	1.71041e-10	thiolase1		Thiolase family protein
GRMZM2G089248	6.21916e-15	0.293549	0.491	0.198	1.77445e-10			Exostosin family protein
GRMZM2G004362	6.48051e-15	0.0607418	0.047	0.003	1.84902e-10
GRMZM2G024054	6.87127e-15	0.385787	0.66	0.344	1.96051e-10	MYB-related-transcription factor 99	UPL2	ubiquitin-protein ligase 2
GRMZM2G458448	6.88258e-15	0.0431129	0.047	0.003	1.96374e-10			Late embryogenesis abundant (LEA) hydroxyproline-rich glycoprotein family
GRMZM2G018280	6.93464e-15	0.0425411	0.047	0.003	1.97859e-10
GRMZM2G310431	7.17132e-15	-0.808961	0.274	0.638	2.04612e-10	heat shock protein1	ATHSP70,HSP70	heat shock protein 70
GRMZM2G168149	7.81349e-15	0.39128	1	0.994	2.22935e-10			Ribosomal protein S5 family protein
GRMZM2G028556	8.02149e-15	0.870074	0.5	0.212	2.28869e-10	glutathione transferase7	ATGSTU8,GSTU8	glutathione S-transferase TAU 8
GRMZM2G075245	8.29416e-15	0.489572	0.604	0.29	2.36649e-10
GRMZM2G369815	9.0718e-15	0.499777	0.509	0.206	2.58837e-10			GDSL-like Lipase/Acylhydrolase superfamily protein
GRMZM2G320521	9.33966e-15	0.459006	0.849	0.593	2.66479e-10			Eukaryotic aspartyl protease family protein
GRMZM2G107003	9.75792e-15	-0.690451	0.358	0.743	2.78413e-10			Gibberellin-regulated family protein
GRMZM2G112284	1.05641e-14	-0.648403	0.557	0.884	3.01414e-10			Tetratricopeptide repeat (TPR)-like superfamily protein
GRMZM2G041694	1.12668e-14	0.189096	0.189	0.04	3.21465e-10		IBR1,SDRA	indole-3-butyric acid response 1
GRMZM2G163761	1.20636e-14	0.376296	0.519	0.219	3.44199e-10	knotted interacting protein1	BLH11	BEL1-like homeodomain 11
GRMZM5G887426	1.62266e-14	0.160115	0.217	0.05	4.62977e-10			Protein of unknown function, DUF584
GRMZM2G080650	1.77744e-14	0.344274	0.434	0.163	5.07139e-10	alkenal reductase1		Zinc-binding dehydrogenase family protein
GRMZM2G131912	1.83124e-14	0.246082	0.321	0.098	5.2249e-10			Pectin lyase-like superfamily protein
GRMZM2G014009	1.99093e-14	0.404042	0.453	0.182	5.68051e-10	FCS-like zinc finger11		Protein of unknown function (DUF581)
GRMZM2G430942	2.1939e-14	0.0427698	0.047	0.003	6.25962e-10	chitinase14
GRMZM2G084739	2.29429e-14	0.557486	0.953	0.802	6.54607e-10			Ribosomal protein L6 family
GRMZM2G362312	2.36986e-14	0.308773	0.623	0.284	6.76169e-10			Protein of unknown function (DUF3511)
GRMZM2G152127	2.53541e-14	0.306181	0.509	0.212	7.23403e-10		LACS4	AMP-dependent synthetase and ligase family protein
GRMZM2G070673	2.59379e-14	0.257191	0.368	0.122	7.40061e-10	IQ-domain 3	IQD19	IQ-domain 19
GRMZM5G846057	2.96551e-14	0.56929	0.472	0.183	8.4612e-10	AP2-EREBP-transcription factor 34
GRMZM2G106377	3.03451e-14	0.281098	0.406	0.144	8.65806e-10		ARI7,ATARI7	IBR domain-containing protein
GRMZM2G103546	3.07002e-14	0.155823	0.132	0.022	8.75939e-10	aldehyde dehydrogenase25	ALDH3H1,ALDH4	aldehyde dehydrogenase 3H1
GRMZM2G306734	3.22668e-14	0.109633	0.142	0.024	9.20635e-10			Mannose-binding lectin superfamily protein
GRMZM2G039725	3.6509e-14	0.503677	0.642	0.348	1.04167e-09			SBP (S-ribonuclease binding protein) family protein
GRMZM2G148460	3.79936e-14	0.274158	0.453	0.167	1.08403e-09			GDSL-like Lipase/Acylhydrolase superfamily protein
GRMZM2G433162	4.1479e-14	0.594881	0.594	0.306	1.18348e-09	amino acid/auxin permease65	AAP2	amino acid permease 2
GRMZM2G125516	4.583e-14	-0.565487	0.311	0.665	1.30762e-09			Protein of Unknown Function (DUF239)
GRMZM2G423139	5.00461e-14	0.524836	0.481	0.201	1.42792e-09			Calcium-binding EF-hand family protein
GRMZM2G467069	5.51195e-14	0.239308	0.368	0.127	1.57267e-09	hexokinase9
GRMZM5G801949	6.09444e-14	0.756551	0.708	0.407	1.73887e-09	sugar transport protein4	ATSTP4,STP4	sugar transporter 4
GRMZM2G128807	6.57486e-14	-0.831021	0.311	0.668	1.87594e-09	bHLH-transcription factor 127
GRMZM2G441906	7.49617e-14	0.543649	0.538	0.254	2.13881e-09	glutaredoxin16		Thioredoxin superfamily protein
GRMZM2G170927	7.55514e-14	0.182972	0.236	0.06	2.15563e-09	vacuolar-type H+-pyrophosphatase5	ATAVP3,AtVHP1;1,AVP-3,AVP1	Inorganic H pyrophosphatase family protein
GRMZM2G137710	7.84291e-14	0.295482	0.434	0.166	2.23774e-09			Protein kinase superfamily protein
GRMZM2G142620	8.02662e-14	0.428891	0.547	0.271	2.29015e-09
GRMZM2G337330	8.42265e-14	0.708844	0.802	0.526	2.40315e-09
GRMZM2G448174	8.5838e-14	-0.803207	0.755	0.898	2.44913e-09			photosynthetic electron transfer A
GRMZM2G107114	8.98402e-14	0.421015	0.915	0.741	2.56332e-09	prohibitin2	ATPHB3,PHB3	prohibitin 3
GRMZM2G130953	1.02944e-13	0.22231	0.264	0.073	2.9372e-09	barren inflorescence1	IAA8	indoleacetic acid-induced protein 8
GRMZM2G031001	1.07487e-13	0.357357	0.5	0.212	3.06682e-09	NAC-transcription factor 11	ANAC087	Arabidopsis NAC domain containing protein 87
GRMZM2G082633	1.17058e-13	0.0849494	0.094	0.012	3.33989e-09			alpha/beta-Hydrolases superfamily protein
GRMZM2G132007	1.27649e-13	0.252827	0.34	0.112	3.64207e-09
GRMZM5G826838	1.31508e-13	0.191511	0.179	0.039	3.75219e-09		GAD,GAD1	glutamate decarboxylase
GRMZM2G062673	1.33412e-13	0.624902	0.557	0.285	3.80651e-09			EF hand calcium-binding protein family
GRMZM2G091303	1.36576e-13	0.101899	0.094	0.012	3.89678e-09
GRMZM2G122897	1.46941e-13	0.225635	0.377	0.129	4.19253e-09	Homeobox-transcription factor 91	PDF2	protodermal factor 2
GRMZM2G343157	1.47423e-13	0.609601	0.679	0.406	4.20626e-09	ZIM-transcription factor 26	JAZ11,TIFY3A	jasmonate-zim-domain protein 11
GRMZM2G062724	1.54309e-13	0.0630555	0.066	0.006	4.40275e-09			CHY-type/CTCHY-type/RING-type Zinc finger protein
GRMZM2G047800	1.64511e-13	0.0770447	0.094	0.012	4.69382e-09			NAD(P)-binding Rossmann-fold superfamily protein
GRMZM2G022972	1.78365e-13	0.226081	0.198	0.046	5.08911e-09
GRMZM2G392101	1.86141e-13	0.36672	0.415	0.162	5.31096e-09	cytokinin response regulator2	ARR6	response regulator 6
GRMZM2G151087	1.88429e-13	0.634163	0.811	0.555	5.37626e-09	3-hydroxyacyl-CoA dehydratase1	PAS2,PEP	Protein-tyrosine phosphatase-like, PTPLA
GRMZM2G000816	1.90427e-13	0.155441	0.208	0.049	5.43327e-09
GRMZM2G154648	1.91677e-13	-0.600457	0.151	0.503	5.46892e-09
GRMZM2G323422	2.64712e-13	0.298421	0.311	0.098	7.55277e-09
GRMZM2G073114	2.70889e-13	0.105299	0.057	0.005	7.72901e-09	kiwellin1
GRMZM2G073351	2.77035e-13	-0.777314	0.094	0.457	7.90437e-09	protochlorophyllide reductase3	PORA	protochlorophyllide oxidoreductase A
GRMZM2G027499	2.78862e-13	0.182341	0.264	0.073	7.95649e-09			Protein of unknown function (DUF3133)
GRMZM2G481843	3.01054e-13	0.427628	0.83	0.572	8.58966e-09	glossy26	ATTSC13,CER10,ECR,TSC13	3-oxo-5-alpha-steroid 4-dehydrogenase family protein
GRMZM2G019356	3.1713e-13	-0.633553	0.33	0.688	9.04837e-09		EXL3	EXORDIUM like 3
GRMZM2G041039	3.40318e-13	0.634296	0.491	0.212	9.70995e-09
GRMZM2G027955	3.45379e-13	-0.616464	0.17	0.535	9.85437e-09	ADP glucose pyrophosphorylase2	APL2	ADPGLC-PPase large subunit
AC233898.1_FG003	3.71836e-13	0.105303	0.123	0.02	1.06092e-08
GRMZM2G094168	4.01202e-13	0.454192	0.679	0.374	1.14471e-08	PLATZ-transcription factor 3		PLATZ transcription factor family protein
GRMZM2G151567	4.12566e-13	0.0748614	0.066	0.006	1.17713e-08			Leucine-rich repeat transmembrane protein kinase
GRMZM2G005887	4.14681e-13	-0.487924	0.387	0.724	1.18317e-08	cysteine synthase2	OASA2	O-acetylserine (thiol) lyase (OAS-TL) isoform A2
GRMZM5G872578	4.21008e-13	0.443842	0.387	0.145	1.20122e-08			RNI-like superfamily protein
GRMZM2G108135	4.45302e-13	0.0427698	0.047	0.003	1.27054e-08
GRMZM2G123585	4.57866e-13	0.26802	0.491	0.196	1.30638e-08			Protein of unknown function, DUF547
GRMZM2G031876	4.71213e-13	0.200431	0.217	0.054	1.34447e-08
GRMZM2G418343	4.97924e-13	0.0182334	0.019	0	1.42068e-08			cell wall protein precursor, putative
GRMZM2G135456	4.97924e-13	0.0182334	0.019	0	1.42068e-08
GRMZM2G476049	4.97924e-13	0.0182334	0.019	0	1.42068e-08
GRMZM2G129635	4.97924e-13	0.0182334	0.019	0	1.42068e-08
GRMZM2G080825	5.01048e-13	0.0181187	0.019	0	1.42959e-08
GRMZM2G472346	5.46027e-13	-0.489401	0.613	0.821	1.55792e-08		ATBAG7,BAG7	BCL-2-associated athanogene 7
GRMZM2G316030	5.79519e-13	0.0663557	0.057	0.005	1.65348e-08		IAGLU	indole-3-acetate beta-D-glucosyltransferase
GRMZM2G320373	5.85002e-13	0.116594	0.123	0.02	1.66913e-08	lipid transfer protein1		Bifunctional inhibitor/lipid-transfer protein/seed storage 2S albumin superfamily protein
GRMZM2G328785	5.93687e-13	0.095839	0.075	0.008	1.69391e-08	protein kinase1
GRMZM2G316925	5.94233e-13	0.204226	0.104	0.015	1.69547e-08
GRMZM2G317743	5.96699e-13	0.956707	0.585	0.298	1.7025e-08
GRMZM2G077356	6.41808e-13	0.291818	0.528	0.229	1.83121e-08	Aux/IAA-transcription factor 21	IAA16	indoleacetic acid-induced protein 16
GRMZM2G030688	6.70499e-13	0.255058	0.179	0.04	1.91307e-08			Protein of unknown function (DUF506)
AC205562.3_FG002	7.15949e-13	0.566582	0.519	0.233	2.04275e-08	WRKY-transcription factor 97
GRMZM2G052389	7.79337e-13	0.299354	0.613	0.298	2.2236e-08		ACX1,ATACX1	acyl-CoA oxidase 1
GRMZM2G152591	7.82457e-13	0.719626	0.198	0.048	2.23251e-08
GRMZM6G174411	7.93636e-13	0.157855	0.217	0.055	2.2644e-08		MEE16	RING/U-box superfamily protein
GRMZM2G162333	8.47559e-13	-0.873291	0.085	0.454	2.41825e-08	pectin methylesterase36		Pectin lyase-like superfamily protein
GRMZM5G802115	8.74576e-13	0.365766	0.491	0.217	2.49534e-08		AGC2,AGC2-1,AtOXI1,OXI1	AGC (cAMP-dependent, cGMP-dependent and protein kinase C) kinase family protein
GRMZM2G099239	8.99856e-13	0.701307	0.774	0.516	2.56747e-08			Remorin family protein
GRMZM2G035755	9.00659e-13	0.116329	0.104	0.015	2.56976e-08		UGT73C6	UDP-glucosyl transferase 73C6
GRMZM2G178894	9.14043e-13	0.114204	0.132	0.024	2.60795e-08		ZFP8	zinc finger protein 8
GRMZM2G086637	9.41328e-13	-0.591207	0.264	0.602	2.6858e-08			SEC14 cytosolic factor family protein / phosphoglyceride transfer family protein
GRMZM2G103864	9.60351e-13	0.408386	0.651	0.357	2.74007e-08
GRMZM5G836994	9.92574e-13	-0.782464	0.679	0.846	2.83201e-08			maturase K
GRMZM2G017685	9.94382e-13	0.415784	0.283	0.091	2.83717e-08
GRMZM2G159285	9.95181e-13	0.379536	0.274	0.082	2.83945e-08	Aux/IAA-transcription factor4	IAA14,SLR	indole-3-acetic acid inducible 14
GRMZM2G045638	1.03694e-12	0.474226	0.472	0.19	2.95858e-08
GRMZM2G176998	1.06242e-12	0.40595	0.368	0.131	3.0313e-08			DPP6 N-terminal domain-like protein
GRMZM2G136347	1.07791e-12	0.0990197	0.066	0.007	3.07548e-08			Protein of unknown function (DUF1637)
GRMZM5G851490	1.1542e-12	0.0657859	0.066	0.007	3.29317e-08	WRKY-transcription factor 126
GRMZM2G300141	1.19395e-12	0.0649888	0.066	0.007	3.40659e-08	invertase inhibitor2
GRMZM2G423472	1.20277e-12	0.0572031	0.066	0.007	3.43174e-08		ATVAMP726,VAMP726	vesicle-associated membrane protein 726
GRMZM2G168704	1.20482e-12	0.278913	0.311	0.103	3.43759e-08
GRMZM2G038284	1.26655e-12	-0.438231	0.84	0.957	3.61372e-08			Drought-responsive family protein
GRMZM2G413897	1.27057e-12	0.107836	0.132	0.024	3.62519e-08			HSP20-like chaperones superfamily protein
AC234163.1_FG002	1.54441e-12	0.418392	0.113	0.018	4.40651e-08
GRMZM2G160710	1.54669e-12	0.797291	0.245	0.071	4.41301e-08
GRMZM2G168330	1.86674e-12	0.390091	1	0.984	5.32618e-08			Ribosomal protein L14
GRMZM2G008263	1.87967e-12	-0.461429	0.198	0.546	5.36308e-08	granule-bound starch synthase1		UDP-Glycosyltransferase superfamily protein
GRMZM2G318652	1.98544e-12	0.120458	0.142	0.027	5.66486e-08	VQ motif-transcription factor3
GRMZM2G104622	2.02336e-12	1.22231	0.5	0.254	5.77305e-08
GRMZM2G113794	2.27151e-12	0.268096	0.292	0.095	6.48106e-08		UGT71B1	UDP-glucosyl transferase 71B1
GRMZM5G828488	2.60604e-12	0.238379	0.387	0.142	7.43556e-08	SPX domain-containing membrane protein7	ATSPX3,SPX3	SPX domain gene 3
GRMZM5G826174	2.68526e-12	0.17037	0.113	0.019	7.66157e-08	clavata3/esr-related21
GRMZM2G181336	2.73577e-12	0.413182	0.981	0.963	7.8057e-08			Ribosomal protein L35Ae family protein
GRMZM2G003715	2.80495e-12	0.537893	0.736	0.431	8.00309e-08	NAC-transcription factor 61
GRMZM2G170457	2.94478e-12	0.365471	0.943	0.877	8.40205e-08	cytochrome c reductase1
GRMZM2G091331	3.00207e-12	0.562036	0.764	0.506	8.56551e-08	WRKY-transcription factor 14	ATWRKY11,WRKY11	WRKY DNA-binding protein 11
GRMZM2G324999	3.10422e-12	0.526007	0.547	0.274	8.85695e-08	WRKY-transcription factor 25	AtWRKY41,WRKY41	WRKY family transcription factor
GRMZM2G305196	3.33764e-12	0.068953	0.085	0.011	9.52296e-08	small ubiquitin-related modifier2
GRMZM2G167673	3.41257e-12	0.0341774	0.038	0.002	9.73675e-08	gibberellin 16,17-oxidase1	CYP714A1	cytochrome P450, family 714, subfamily A, polypeptide 1
GRMZM2G479045	3.54121e-12	0.509295	0.745	0.477	1.01038e-07			Protein of unknown function, DUF584
GRMZM2G048621	3.61291e-12	0.0266477	0.028	0.001	1.03084e-07	AP2-EREBP-transcription factor 5
GRMZM2G004699	3.68608e-12	0.445788	0.953	0.782	1.05171e-07	xyloglucan endo-transglycosylase/hydrolase6	EXGT-A4,XTH5	xyloglucan endotransglucosylase/hydrolase 5
AC193632.2_FG002	3.83669e-12	0.0925515	0.123	0.021	1.09468e-07		PR5K	PR5-like receptor kinase
GRMZM2G074761	3.89898e-12	0.156607	0.094	0.014	1.11246e-07
GRMZM2G143791	3.97903e-12	-0.810627	0.736	0.904	1.1353e-07
GRMZM2G414252	4.583e-12	0.300218	0.264	0.081	1.30762e-07	bHLH-transcription factor 20
GRMZM5G829897	4.71949e-12	-0.890168	0.415	0.727	1.34656e-07			SGNH hydrolase-type esterase superfamily protein
GRMZM2G018238	4.76979e-12	0.194865	0.358	0.129	1.36092e-07		ASE1,ATASE,ATASE1	GLN phosphoribosyl pyrophosphate amidotransferase 1
GRMZM2G022266	4.82489e-12	0.185406	0.255	0.075	1.37664e-07			UDP-Glycosyltransferase superfamily protein
GRMZM2G159700	5.20629e-12	0.207319	0.255	0.076	1.48546e-07			RmlC-like cupins superfamily protein
GRMZM2G148561	5.28168e-12	0.55618	0.736	0.482	1.50697e-07	WRKY-transcription factor 94	ATWRKY11,WRKY11	WRKY DNA-binding protein 11
GRMZM2G062318	5.56192e-12	0.161311	0.217	0.058	1.58693e-07	Homeobox-transcription factor 133	ATHDG11,EDT1,HDG11	homeodomain GLABROUS 11
GRMZM5G836353	5.66043e-12	0.050139	0.047	0.004	1.61503e-07
GRMZM2G108933	5.72875e-12	0.0421983	0.047	0.004	1.63453e-07	WUSCHEL-related homeobox 2a`	WOX2	WUSCHEL related homeobox 2
GRMZM2G118951	6.59986e-12	0.478795	0.66	0.379	1.88307e-07			Late embryogenesis abundant (LEA) hydroxyproline-rich glycoprotein family
GRMZM2G105364	6.78758e-12	0.427661	0.642	0.346	1.93663e-07		GASA4	GAST1 protein homolog 4
GRMZM2G159456	6.8544e-12	0.332238	0.245	0.072	1.9557e-07	bHLH-transcription factor 84		basic helix-loop-helix (bHLH) DNA-binding family protein
GRMZM2G146337	6.85802e-12	0.206152	0.274	0.085	1.95673e-07		ATPUP11,PUP11	purine permease 11
GRMZM2G156296	6.92729e-12	0.339447	0.566	0.287	1.97649e-07	hydroxycinnamoyltransferase11	HCT	hydroxycinnamoyl-CoA shikimate/quinate hydroxycinnamoyl transferase
GRMZM6G279688	7.2947e-12	0.400082	0.528	0.267	2.08132e-07
GRMZM2G021777	7.9463e-12	-0.48454	0.151	0.479	2.26724e-07	C2C2-CO-like-transcription factor 3	ATCOL5,COL5	CONSTANS-like 5
GRMZM2G036288	8.04544e-12	0.272439	0.226	0.063	2.29552e-07	ZIM-transcription factor 14	JAZ12,TIFY3B	jasmonate-zim-domain protein 12
GRMZM5G872256	8.30962e-12	0.571351	0.453	0.204	2.3709e-07	galactinol synthase3	AtGolS1,GolS1	galactinol synthase 1
GRMZM2G150058	8.35436e-12	0.564349	0.934	0.86	2.38366e-07			Ribosomal protein L14p/L23e family protein
AC205703.4_FG006	8.95083e-12	0.491463	0.689	0.413	2.55385e-07	glossy8	ATKCR1,KCR1,YBR159	beta-ketoacyl reductase 1
GRMZM2G042118	9.07329e-12	0.393925	0.981	0.985	2.58879e-07
GRMZM2G128206	9.84151e-12	0.475097	0.877	0.727	2.80798e-07	LIM-transcription factor 1		GATA type zinc finger transcription factor family protein
GRMZM2G152175	9.946e-12	0.201713	0.283	0.09	2.83779e-07			NAD(P)-binding Rossmann-fold superfamily protein
GRMZM2G066343	9.97474e-12	0.0523103	0.038	0.002	2.84599e-07			alpha/beta-Hydrolases superfamily protein
GRMZM2G146358	1.0038e-11	0.411177	0.991	0.923	2.86405e-07			Ribosomal protein L19e family protein
GRMZM2G420715	1.00702e-11	0.584453	0.792	0.518	2.87324e-07	VQ motif-transcription factor33		VQ motif-containing protein
GRMZM5G856777	1.03645e-11	-0.790139	0.425	0.691	2.9572e-07			photosystem II reaction center protein C
GRMZM2G114660	1.04169e-11	0.0346351	0.038	0.002	2.97216e-07			C2H2-like zinc finger protein
GRMZM2G092296	1.09895e-11	0.415823	1	0.982	3.13554e-07	ribosomal protein S22 homolog		Ribosomal protein S10p/S20e family protein
GRMZM2G133781	1.17758e-11	0.518975	0.679	0.401	3.35987e-07	chitinase27	ATCHIA,CHIA	chitinase A
AC233751.1_FG002	1.19399e-11	0.0495684	0.057	0.005	3.4067e-07	neighbor of tga1		Squamosa promoter-binding protein-like (SBP domain) transcription factor family protein
GRMZM2G077851	1.20343e-11	0.428293	0.991	0.987	3.43364e-07			Ribosomal protein L2 family
GRMZM2G122437	1.20515e-11	-0.532198	0.321	0.669	3.43853e-07		ATFP3,FP3	farnesylated protein 3
GRMZM2G038436	1.22628e-11	0.521135	0.349	0.131	3.49881e-07
GRMZM2G073250	1.24483e-11	0.195364	0.292	0.094	3.55174e-07			Protein kinase superfamily protein
GRMZM2G036297	1.26262e-11	0.12048	0.085	0.012	3.60252e-07	liguleless1
GRMZM2G123714	1.30603e-11	-0.663132	0.679	0.816	3.72636e-07		PDCB3	plasmodesmata callose-binding protein 3
AC205250.3_FG004	1.4352e-11	0.112873	0.075	0.009	4.09493e-07	Cys2His2 Zinc Finger6
GRMZM2G059582	1.49922e-11	0.282357	0.292	0.098	4.27758e-07
GRMZM2G072117	1.58073e-11	0.260664	0.575	0.284	4.51013e-07			AT hook motif DNA-binding family protein
GRMZM2G019612	1.60265e-11	0.348656	0.547	0.276	4.57269e-07		CHAL,EPFL6	allergen-related
GRMZM2G152143	1.60304e-11	0.335619	0.387	0.158	4.57379e-07
GRMZM2G174347	1.80526e-11	0.450226	0.877	0.651	5.15077e-07	AP2-EREBP-transcription factor 92	ATERF-9,ATERF9,ERF9	erf domain protein 9
GRMZM2G134073	1.95869e-11	0.435115	0.547	0.279	5.58853e-07	NAC-transcription factor 9	ANAC041,NAC041	NAC domain containing protein 41
AC207043.3_FG002	1.98418e-11	0.635536	0.632	0.385	5.66125e-07	VQ motif-transcription factor29
GRMZM2G052034	2.11851e-11	0.143945	0.179	0.044	6.04452e-07			CHY-type/CTCHY-type/RING-type Zinc finger protein
GRMZM2G104616	2.20109e-11	0.320818	0.028	0.001	6.28015e-07		ATPRP2,PRP2	proline-rich protein 2
GRMZM2G143204	2.23791e-11	0.230089	0.217	0.061	6.38519e-07	WRKY-transcription factor 30	ATWRKY57,WRKY57	WRKY DNA-binding protein 57
GRMZM2G090563	2.29183e-11	0.0261895	0.028	0.001	6.53905e-07			Lung seven transmembrane receptor family protein
GRMZM2G002128	2.35361e-11	0.422388	0.66	0.363	6.71533e-07	MYB-related-transcription factor 3		Duplicated homeodomain-like superfamily protein
GRMZM2G095299	2.35763e-11	-0.518815	0.34	0.641	6.7268e-07	double B-box zinc finger protein6	STH	salt tolerance homologue
GRMZM2G084859	2.42056e-11	0.227157	0.151	0.033	6.90633e-07	phytosulfokine peptide precursor3	ATPSK2,PSK2	phytosulfokine 2 precursor
GRMZM2G077991	2.45666e-11	0.369309	0.991	0.972	7.00935e-07			Zinc-binding ribosomal protein family protein
GRMZM2G143235	2.60072e-11	0.186655	0.198	0.052	7.42038e-07		CYP90D1	cytochrome P450, family 90, subfamily D, polypeptide 1
GRMZM2G163998	2.60546e-11	0.234285	0.519	0.23	7.4339e-07			Late embryogenesis abundant (LEA) hydroxyproline-rich glycoprotein family
GRMZM2G026406	2.61402e-11	0.754924	0.623	0.378	7.45833e-07			Receptor-like protein kinase-related family protein
GRMZM2G179301	2.62851e-11	-0.433446	0.736	0.877	7.49967e-07			alpha/beta-Hydrolases superfamily protein
GRMZM2G326707	2.81062e-11	0.339797	0.311	0.112	8.01926e-07	phosphate transporter protein1	ATPT2,PHT1;4	phosphate transporter 1;4
GRMZM2G139250	2.93167e-11	0.519363	0.623	0.357	8.36465e-07		TBL32	TRICHOME BIREFRINGENCE-LIKE 32
GRMZM2G161918	2.96022e-11	0.0181187	0.019	0.001	8.44609e-07
GRMZM5G803611	2.96022e-11	0.0181187	0.019	0.001	8.44609e-07
GRMZM2G438998	2.96022e-11	0.0181187	0.019	0.001	8.44609e-07
GRMZM2G591605	2.97608e-11	0.0180041	0.019	0.001	8.49136e-07		BG1	beta-1,3-glucanase 1
GRMZM2G416388	3.09737e-11	-0.466132	0.519	0.789	8.8374e-07	cystathionine beta synthase domain protein1		Cystathionine beta-synthase (CBS) family protein
GRMZM5G868433	3.14261e-11	0.346183	0.981	0.923	8.9665e-07			Ribosomal protein L30/L7 family protein
GRMZM2G089132	3.14937e-11	0.22575	0.292	0.1	8.98578e-07			Protein of unknown function, DUF547
GRMZM2G000829	3.45169e-11	0.284871	0.557	0.281	9.84836e-07
GRMZM2G058472	3.50653e-11	0.1127	0.104	0.017	1.00048e-06	glucuronic acid substitution of xylan ortholog1
GRMZM2G078771	3.65471e-11	0.183864	0.142	0.03	1.04276e-06
GRMZM2G065494	3.74115e-11	0.269322	0.453	0.206	1.06743e-06	cycloartenol synthase1	CAS1	cycloartenol synthase 1
GRMZM2G388608	3.84978e-11	0.114839	0.094	0.015	1.09842e-06
GRMZM2G166176	3.91324e-11	0.268902	0.302	0.103	1.11653e-06	glycerol-3-phosphate acyltransferase12
GRMZM2G427603	4.00961e-11	0.197621	0.245	0.074	1.14402e-06
GRMZM5G850966	4.01083e-11	0.399067	0.991	0.992	1.14437e-06			Ribosomal protein L36e family protein
GRMZM2G302639	4.1283e-11	-0.436777	0.094	0.413	1.17789e-06
GRMZM2G026085	4.17059e-11	0.384483	0.745	0.508	1.18995e-06
GRMZM2G419891	4.22637e-11	-0.417359	0.991	0.999	1.20587e-06	ubiquitin2	UBQ10	polyubiquitin 10
GRMZM2G038183	4.24471e-11	0.331188	0.774	0.477	1.2111e-06			Protein of unknown function (DUF1421)
GRMZM2G030731	4.38934e-11	0.459343	0.991	0.985	1.25237e-06			Ribosomal protein L18e/L15 superfamily protein
GRMZM2G408462	4.64494e-11	0.0681811	0.047	0.004	1.32529e-06	WRKY-transcription factor 74
GRMZM2G061723	4.70642e-11	0.525793	0.708	0.44	1.34283e-06
GRMZM2G414995	4.77082e-11	-0.652931	0.217	0.534	1.36121e-06
GRMZM2G100988	5.06659e-11	0.248918	0.311	0.111	1.4456e-06
GRMZM2G149975	5.13217e-11	0.393631	0.981	0.852	1.46431e-06			Ribosomal L29e protein family
GRMZM2G146472	5.1991e-11	-0.357772	0.83	0.922	1.48341e-06			Alba DNA/RNA-binding protein
GRMZM2G055313	5.52536e-11	0.232004	0.217	0.063	1.57649e-06
GRMZM2G088919	5.92382e-11	0.0713349	0.075	0.01	1.69018e-06			GDSL-like Lipase/Acylhydrolase superfamily protein
GRMZM2G164405	6.23123e-11	0.53332	0.5	0.244	1.77789e-06	1-aminocyclopropane-1-carboxylate synthase2
GRMZM2G016928	6.366e-11	0.527873	0.877	0.779	1.81635e-06			Zinc-binding ribosomal protein family protein
GRMZM5G856297	7.08502e-11	0.153167	0.198	0.054	2.0215e-06
GRMZM2G158568	7.47839e-11	0.40481	0.972	0.922	2.13373e-06			Ribosomal protein L31e family protein
GRMZM2G085054	7.57164e-11	-0.510662	0.425	0.713	2.16034e-06	benzoxazinone synthesis8		UDP-Glycosyltransferase superfamily protein
GRMZM2G443453	7.60164e-11	0.157914	0.179	0.046	2.1689e-06			Sec14p-like phosphatidylinositol transfer family protein
GRMZM2G310569	7.60654e-11	0.0828019	0.094	0.015	2.1703e-06	outward rectifying potassium channel2	SKOR	STELAR K+ outward rectifier
GRMZM2G477872	7.91868e-11	0.0344062	0.038	0.003	2.25936e-06		ATPDR11,PDR11	pleiotropic drug resistance 11
GRMZM2G181219	8.19398e-11	-0.355605	0.16	0.484	2.33791e-06			Protein of unknown function (DUF620)
GRMZM2G149392	8.27305e-11	0.120667	0.17	0.041	2.36047e-06
GRMZM2G152214	8.29429e-11	0.0644198	0.066	0.008	2.36653e-06			C2H2-like zinc finger protein
GRMZM2G334165	8.53203e-11	0.404342	0.66	0.408	2.43436e-06			Protein kinase superfamily protein
AC194828.3_FG004	8.63428e-11	0.0714484	0.066	0.008	2.46353e-06
GRMZM2G701362	8.73405e-11	0.310522	0.406	0.17	2.492e-06			Zinc finger C-x8-C-x5-C-x3-H type family protein
GRMZM2G109142	8.76344e-11	0.0880777	0.123	0.024	2.50039e-06
GRMZM2G470942	8.79166e-11	-0.647251	0.123	0.437	2.50844e-06
GRMZM2G111998	9.04188e-11	0.19997	0.283	0.096	2.57983e-06		ATBX3,ATBXL3,BX3,BXL3,XYL3	beta-xylosidase 3
GRMZM2G702426	9.64156e-11	0.360494	1	0.982	2.75093e-06	ribosomal protein L17b		Ribosomal protein L22p/L17e family protein
GRMZM2G064903	1.03812e-10	0.492916	0.208	0.061	2.96195e-06	VQ motif-transcription factor60		VQ motif-containing protein
GRMZM2G011071	1.06902e-10	-0.49768	0.132	0.446	3.05014e-06
GRMZM2G011559	1.07569e-10	0.146691	0.16	0.038	3.06915e-06		ALPHA-SNAP2,ASNAP	alpha-soluble NSF attachment protein 2
GRMZM2G076896	1.09098e-10	0.308649	0.33	0.122	3.11279e-06	AP2-EREBP-transcription factor 111		Integrase-type DNA-binding superfamily protein
GRMZM2G110881	1.09284e-10	-0.423474	0.151	0.469	3.11809e-06			NAD(P)-binding Rossmann-fold superfamily protein
GRMZM2G163421	1.12205e-10	0.26662	0.547	0.268	3.20143e-06	protein disulfide isomerase2	ATPDI6,ATPDIL1-2,PDI6,PDIL1-2	PDI-like 1-2
GRMZM2G157929	1.13235e-10	0.0264186	0.028	0.001	3.23081e-06	skewed root growth similar1
GRMZM2G142345	1.13235e-10	0.0264186	0.028	0.001	3.23081e-06
GRMZM2G055320	1.22454e-10	0.310088	0.528	0.266	3.49384e-06		4CL2,AT4CL2	4-coumarate:CoA ligase 2
GRMZM2G144744	1.22732e-10	-0.39475	0.368	0.678	3.50179e-06	dwarf plant8	RGA,RGA1	GRAS family transcription factor family protein
GRMZM2G341729	1.25591e-10	-0.411157	0.679	0.833	3.58337e-06			Adenine nucleotide alpha hydrolases-like superfamily protein
GRMZM2G095039	1.33374e-10	0.316422	0.623	0.356	3.80543e-06		RALFL33	ralf-like 33
GRMZM2G382711	1.33485e-10	0.348682	0.387	0.164	3.80858e-06
GRMZM2G096952	1.3693e-10	0.118113	0.085	0.013	3.90687e-06
GRMZM2G394973	1.42968e-10	0.278889	0.462	0.21	4.07918e-06	C2C2-Dof-transcription factor 37		Dof-type zinc finger DNA-binding family protein
GRMZM2G052890	1.4328e-10	0.0568614	0.057	0.006	4.08806e-06	Zea AGAMOUS homolog1	AG	K-box region and MADS-box transcription factor family protein
GRMZM2G401328	1.45938e-10	0.321646	0.208	0.059	4.16391e-06	cystatin6
GRMZM2G107686	1.46146e-10	0.0498239	0.057	0.006	4.16985e-06		SDD1	Subtilase family protein
GRMZM2G007055	1.48003e-10	0.187775	0.245	0.077	4.22281e-06			Protein of unknown function (DUF620)
GRMZM2G061469	1.48987e-10	0.249667	0.396	0.167	4.25091e-06	slow anion channel-associated2	SLAH3	SLAC1 homologue 3
GRMZM2G164440	1.52191e-10	-0.938542	0.274	0.577	4.3423e-06		DIR1	Bifunctional inhibitor/lipid-transfer protein/seed storage 2S albumin superfamily protein
GRMZM2G165901	1.53927e-10	0.30802	1	0.994	4.39184e-06	responsive to abscisic acid15	ATGRP8,CCR1,GR-RBP8,GRP8	cold, circadian rhythm, and RNA binding 1
GRMZM2G099577	1.61579e-10	0.0963344	0.132	0.028	4.61018e-06	MADS-transcription factor 47	AGL62	AGAMOUS-like 62
GRMZM2G137352	1.69905e-10	0.120491	0.047	0.004	4.84773e-06	remorin2		Remorin family protein
GRMZM2G057386	1.72227e-10	0.0503674	0.047	0.004	4.91398e-06	AP2-EREBP-transcription factor 107
GRMZM2G324956	1.74416e-10	0.057773	0.047	0.004	4.97644e-06			HSP20-like chaperones superfamily protein
GRMZM5G832108	1.78548e-10	0.601491	0.868	0.702	5.09434e-06			Ribosomal protein S4
GRMZM2G348855	1.80076e-10	0.352271	0.368	0.149	5.13794e-06
GRMZM2G168404	1.82915e-10	0.581002	0.67	0.397	5.21892e-06		AOS,CYP74A,DDE2	allene oxide synthase
GRMZM2G098167	1.96652e-10	-0.462071	0.679	0.9	5.61087e-06	heat shock protein28		HSP20-like chaperones superfamily protein
GRMZM2G032315	1.99012e-10	0.371549	0.991	0.996	5.6782e-06	acidic ribosomal protein P1a
GRMZM2G049675	2.02112e-10	0.328533	0.321	0.124	5.76667e-06			alpha/beta-Hydrolases superfamily protein
GRMZM2G481668	2.05569e-10	0.692921	0.651	0.445	5.8653e-06	AP2-EREBP-transcription factor 84
GRMZM2G087259	2.07416e-10	0.549544	0.292	0.109	5.91801e-06		ACA7,ATACA7	alpha carbonic anhydrase 7
GRMZM2G134023	2.12597e-10	0.281799	0.462	0.21	6.06582e-06		BRH1	brassinosteroid-responsive RING-H2
GRMZM2G102499	2.14444e-10	-0.39428	0.925	0.974	6.1185e-06	general regulatory factor1	GF14 NU,GRF7	general regulatory factor 7
GRMZM2G086496	2.17823e-10	-0.459171	0.094	0.399	6.21493e-06	nitrate transporter/peptide transporter family1	ATNRT1,B-1,CHL1,CHL1-1,NRT1,NRT1.1	nitrate transporter 1.1
GRMZM2G050925	2.1806e-10	0.418193	0.972	0.944	6.22168e-06			RNA binding Plectin/S10 domain-containing protein
GRMZM2G038158	2.18734e-10	0.434033	0.613	0.354	6.24091e-06	WRKY-transcription factor 8	AtWRKY22,WRKY22	WRKY family transcription factor
GRMZM2G011483	2.20247e-10	-0.419998	0.368	0.646	6.28409e-06
GRMZM2G066067	2.23485e-10	0.32388	0.425	0.187	6.37649e-06			UDP-Glycosyltransferase superfamily protein
GRMZM2G071450	2.24624e-10	-0.859555	0.151	0.464	6.40898e-06	plastocyanin homolog1	PETE1	plastocyanin 1
GRMZM2G360681	2.25317e-10	-0.625962	0.425	0.71	6.42873e-06	heat-shock protein 101	ATHSP101,HOT1,HSP101	heat shock protein 101
GRMZM2G126928	2.36497e-10	0.345897	0.972	0.866	6.74774e-06			Ribosomal protein L18ae/LX family protein
AC233959.1_FG006	2.38925e-10	0.00927503	0.009	0	6.81701e-06
GRMZM2G174699	2.38925e-10	0.00927503	0.009	0	6.81701e-06		BGLU13	beta glucosidase 13
GRMZM2G009232	2.38925e-10	0.00927503	0.009	0	6.81701e-06
GRMZM2G408038	2.38925e-10	0.00927503	0.009	0	6.81701e-06
GRMZM2G012405	2.38925e-10	0.00927503	0.009	0	6.81701e-06
GRMZM2G156712	2.46166e-10	0.112752	0.104	0.018	7.02361e-06	12-oxo-phytodienoic acid reductase3
GRMZM2G149649	2.49973e-10	0.396689	0.896	0.73	7.13222e-06			Ribosomal protein L11 family protein
GRMZM2G040477	2.55324e-10	0.37998	0.981	0.962	7.2849e-06	receptor for activated C kinase2	ATARCA,RACK1A,RACK1A_AT	Transducin/WD40 repeat-like superfamily protein
GRMZM2G015401	2.58664e-10	0.355626	0.736	0.476	7.38021e-06		PHT3;1	phosphate transporter 3;1
GRMZM5G814279	2.60201e-10	-0.344493	0.094	0.406	7.42405e-06	MADS-transcription factor 74	AGL22,SVP	K-box region and MADS-box transcription factor family protein
GRMZM2G424577	2.60247e-10	0.379264	0.311	0.121	7.42537e-06			alpha/beta-Hydrolases superfamily protein
GRMZM2G174615	2.67071e-10	0.144933	0.151	0.036	7.62007e-06			Ankyrin repeat family protein
GRMZM2G164413	2.84681e-10	-0.447601	0.349	0.615	8.12251e-06			Transmembrane proteins 14C
GRMZM5G822449	2.85383e-10	-0.351514	0.104	0.413	8.14254e-06
GRMZM2G079949	3.3453e-10	0.497742	0.726	0.471	9.54481e-06			alpha/beta-Hydrolases superfamily protein
GRMZM2G024354	3.57832e-10	0.322577	1	0.989	1.02097e-05	60S ribosomal protein L15		Ribosomal protein L23/L15e family protein
GRMZM2G132185	3.60167e-10	0.396001	0.896	0.71	1.02763e-05	AP2-EREBP-transcription factor 83	ATERF-9,ATERF9,ERF9	erf domain protein 9
GRMZM2G111428	3.6375e-10	0.137101	0.198	0.055	1.03785e-05			Core-2/I-branching beta-1,6-N-acetylglucosaminyltransferase family protein
GRMZM2G011523	3.70307e-10	-0.774911	0.623	0.853	1.05656e-05
GRMZM2G439350	3.76794e-10	0.507097	0.755	0.526	1.07507e-05		MAPKKK16	mitogen-activated protein kinase kinase kinase 16
GRMZM2G044882	3.78108e-10	0.219442	0.179	0.046	1.07882e-05			GDSL-like Lipase/Acylhydrolase superfamily protein
GRMZM2G468056	4.02177e-10	0.397687	0.575	0.311	1.14749e-05	WRKY-transcription factor 90	ATWRKY67,WRKY67	WRKY DNA-binding protein 67
GRMZM2G074245	4.0675e-10	0.270209	0.472	0.225	1.16054e-05			F-box family protein with a domain of unknown function (DUF295)
GRMZM2G377615	4.25671e-10	0.180674	0.274	0.094	1.21453e-05		ATROPGEF12,MEE64,ROPGEF12	RHO guanyl-nucleotide exchange factor 12
GRMZM2G148056	4.38043e-10	0.21479	0.17	0.044	1.24983e-05		ARR9,ATRR4	response regulator 9
GRMZM2G408458	4.47058e-10	-0.752293	0.321	0.62	1.27555e-05
GRMZM2G003970	4.48796e-10	0.432008	0.387	0.169	1.2805e-05			Beta-1,3-N-Acetylglucosaminyltransferase family protein
GRMZM2G075492	4.51185e-10	0.0721301	0.066	0.008	1.28732e-05	xyloglucan galactosyltransferase1	KAM1,MUR3	Exostosin family protein
GRMZM2G174481	4.62188e-10	-0.405233	0.358	0.636	1.31872e-05			NAD(P)-linked oxidoreductase superfamily protein
GRMZM2G368799	4.64286e-10	0.256837	0.321	0.127	1.3247e-05		ATIPK2BETA,IPK2B,IPK2BETA	inositol polyphosphate kinase 2 beta
GRMZM2G158140	4.73991e-10	0.614143	0.453	0.235	1.35239e-05
GRMZM2G173633	5.22399e-10	0.397065	0.509	0.27	1.49051e-05	MYB-transcription factor 84	AtMYB103,ATMYB80,MS188,MYB103	myb domain protein 103
GRMZM2G050412	5.24166e-10	-1.40412	0.132	0.428	1.49555e-05	jacalin1		Mannose-binding lectin superfamily protein
GRMZM2G131969	5.29085e-10	0.249128	0.349	0.142	1.50958e-05			Endosomal targeting BRO1-like domain-containing protein
GRMZM2G121309	5.31064e-10	-0.599906	0.104	0.405	1.51523e-05	Aux/IAA-transcription factor 23	IAA26,PAP1	phytochrome-associated protein 1
GRMZM2G103945	5.37506e-10	0.129184	0.151	0.036	1.53361e-05	tonoplast intrinsic protein4
GRMZM2G473152	5.42509e-10	0.111971	0.113	0.022	1.54789e-05	CCAAT-DR1-transcription factor 2	NF-YB5	nuclear factor Y, subunit B5
GRMZM2G015080	5.42619e-10	-0.480194	0.085	0.38	1.5482e-05	GRAS-transcription factor 37	SCR,SGR1	GRAS family transcription factor
GRMZM2G065950	5.59638e-10	0.329132	0.877	0.666	1.59676e-05			Translocon-associated protein (TRAP), alpha subunit
GRMZM5G890561	5.78779e-10	0.289207	0.991	0.985	1.65137e-05			Ribosomal protein L35Ae family protein
GRMZM2G101105	5.90878e-10	0.300381	0.604	0.331	1.68589e-05		ATRTL1,RTL1	RNAse II-like 1
GRMZM2G018197	6.37538e-10	0.357022	0.991	0.966	1.81902e-05			Ribosomal protein L4/L1 family
GRMZM2G077088	6.38237e-10	-0.363454	0.642	0.827	1.82102e-05			SWIB/MDM2 domain superfamily protein
GRMZM2G147910	6.39045e-10	0.0180041	0.019	0.001	1.82332e-05
GRMZM2G050829	6.39045e-10	0.0180041	0.019	0.001	1.82332e-05
GRMZM2G342649	6.39045e-10	0.0180041	0.019	0.001	1.82332e-05
GRMZM2G081180	6.39045e-10	0.0180041	0.019	0.001	1.82332e-05
GRMZM2G368058	6.39045e-10	0.0180041	0.019	0.001	1.82332e-05
AC211152.4_FG007	6.39045e-10	0.0180041	0.019	0.001	1.82332e-05
GRMZM2G151223	6.58608e-10	0.286841	0.434	0.205	1.87914e-05	hairy sheath frayed1	AHK4,ATCRE1,CRE1,WOL,WOL1	CHASE domain containing histidine kinase protein
GRMZM2G063909	6.62084e-10	-0.534761	0.142	0.432	1.88906e-05	citrate synthase3	ATCS,CSY4	Citrate synthase family protein
GRMZM2G322413	6.65961e-10	0.306075	0.991	0.957	1.90012e-05		RPL18	ribosomal protein L18
GRMZM2G089698	6.69142e-10	-0.481767	0.642	0.808	1.9092e-05		HCT	hydroxycinnamoyl-CoA shikimate/quinate hydroxycinnamoyl transferase
GRMZM5G879872	6.70753e-10	0.583289	0.642	0.392	1.91379e-05			Heavy metal transport/detoxification superfamily protein
GRMZM2G022820	6.71864e-10	-0.457556	0.321	0.598	1.91696e-05		AFH1,AHF1,ATFH1,FH1	formin homology 1
GRMZM2G023204	6.74966e-10	0.425219	0.877	0.658	1.92581e-05		AGC2,AGC2-1,AtOXI1,OXI1	AGC (cAMP-dependent, cGMP-dependent and protein kinase C) kinase family protein
GRMZM2G099352	6.77693e-10	0.422282	1	0.981	1.93359e-05	ribosomal protein S3		Ribosomal protein S3 family protein
AC207722.2_FG009	6.78328e-10	-1.30237	0.132	0.422	1.93541e-05	light harvesting chlorophyll a/b binding protein2	LHB1B2,LHCB1.5	photosystem II light harvesting complex gene B1B2
GRMZM2G019335	7.24976e-10	-0.454351	0.094	0.383	2.0685e-05	double B-box zinc finger protein4	STH	salt tolerance homologue
GRMZM2G041238	7.35603e-10	0.288604	1	0.999	2.09882e-05			Translation protein SH3-like family protein
GRMZM5G879570	7.49348e-10	0.278366	0.434	0.198	2.13804e-05			Protein kinase superfamily protein
GRMZM2G178968	7.53444e-10	0.378541	0.972	0.952	2.14973e-05			Ribosomal protein L7Ae/L30e/S12e/Gadd45 family protein
GRMZM2G479423	7.63088e-10	-0.593178	0.651	0.819	2.17724e-05	aldose reductase1		NAD(P)-linked oxidoreductase superfamily protein
GRMZM2G429982	7.84599e-10	-0.717503	0.377	0.646	2.23862e-05			Pathogenesis-related thaumatin superfamily protein
GRMZM2G042101	7.97107e-10	0.196049	0.132	0.029	2.27431e-05	bHLH-transcription factor 155
GRMZM2G136895	8.00064e-10	-0.453573	0.113	0.416	2.28274e-05	beta-D-xylosidase1	ATBXL4,XYL4	beta-D-xylosidase 4
GRMZM2G047971	8.15134e-10	0.407103	0.934	0.851	2.32574e-05			Ribosomal protein L32e
GRMZM2G164341	8.18413e-10	0.103645	0.132	0.029	2.3351e-05	bHLH-transcription factor 92		basic helix-loop-helix (bHLH) DNA-binding superfamily protein
GRMZM2G157443	8.19345e-10	0.364421	1	0.986	2.33775e-05			60S acidic ribosomal protein family
GRMZM5G802971	8.23029e-10	0.0808843	0.094	0.016	2.34827e-05
GRMZM5G868730	8.50922e-10	-0.567186	0.236	0.53	2.42785e-05
GRMZM2G180724	8.97731e-10	0.381275	0.896	0.727	2.56141e-05	60S ribosomal protein L15		Ribosomal protein L23/L15e family protein
GRMZM2G036134	9.16905e-10	-0.57648	0.151	0.461	2.61611e-05			Eukaryotic aspartyl protease family protein
GRMZM2G060373	9.2197e-10	0.321078	0.981	0.939	2.63056e-05
GRMZM2G003565	9.3053e-10	0.335095	0.66	0.409	2.65499e-05	regulator of chromosome condensation2	UVR8	Regulator of chromosome condensation (RCC1) family protein
GRMZM5G854138	9.35525e-10	0.158989	0.132	0.029	2.66924e-05	abscisic acid stress ripening2
GRMZM2G479529	9.36297e-10	0.377007	0.774	0.552	2.67144e-05
GRMZM2G394827	9.79764e-10	0.371358	1	0.995	2.79546e-05			Ribosomal L28e protein family
GRMZM2G071021	9.91064e-10	-0.505067	0.066	0.36	2.8277e-05	aldehyde dehydrogenase3	ALDH1A,ALDH2C4,REF1	aldehyde dehydrogenase 2C4
GRMZM2G028969	1.01507e-09	0.113198	0.104	0.019	2.89619e-05	AP2-EREBP-transcription factor 185
GRMZM2G086577	1.02662e-09	0.272395	0.764	0.5	2.92915e-05			Protein kinase superfamily protein
GRMZM2G158313	1.0364e-09	0.207652	0.302	0.112	2.95706e-05	bZIP-transcription factor 89	ATBZIP61,BZIP61	Basic-leucine zipper (bZIP) transcription factor family protein
GRMZM5G895313	1.06511e-09	0.344187	0.991	0.987	3.03898e-05	CSD-transcription factor4	ATCSP4,ATGRP2B,GRP2B	glycine-rich protein 2B
GRMZM2G126749	1.06591e-09	0.507701	0.396	0.185	3.04125e-05			Calmodulin binding protein-like
GRMZM2G159643	1.07639e-09	0.38439	0.557	0.302	3.07114e-05			Quinone reductase family protein
GRMZM2G065868	1.1203e-09	0.363471	0.953	0.915	3.19645e-05			Ribosomal protein L32e
GRMZM2G115901	1.19979e-09	0.526324	0.858	0.733	3.42325e-05			Ribosomal protein L32e
GRMZM2G409726	1.20334e-09	-0.403852	0.991	0.998	3.43337e-05	ubiquitin1	UBQ10	polyubiquitin 10
GRMZM2G090422	1.23174e-09	0.414564	1	0.991	3.51439e-05	mouse transplantation antigen homolog1		Ribosomal protein L13 family protein
GRMZM2G067601	1.25265e-09	-0.390375	0.632	0.813	3.57407e-05		ATCB5-B,B5 #4,CB5-B	cytochrome B5 isoform B
GRMZM2G054651	1.30274e-09	-0.366845	0.123	0.405	3.71696e-05		ATHVA22A,HVA22A	HVA22 homologue A
GRMZM2G171400	1.34335e-09	-0.495229	0.255	0.569	3.83283e-05			pfkB-like carbohydrate kinase family protein
AC196489.3_FG002	1.35227e-09	0.301834	0.972	0.873	3.85828e-05	ribosomal protein L12		Ribosomal protein L11 family protein
GRMZM2G126734	1.3573e-09	0.0815607	0.094	0.017	3.87264e-05
GRMZM2G111146	1.36416e-09	-0.459864	0.113	0.409	3.89222e-05	bHLH-transcription factor 53		basic helix-loop-helix (bHLH) DNA-binding superfamily protein
GRMZM2G172491	1.42327e-09	-0.910197	0.16	0.453	4.06086e-05	benzoxazinone synthesis4	CYP71A24	cytochrome P450, family 71, subfamily A, polypeptide 24
GRMZM2G101245	1.42992e-09	0.547048	0.519	0.284	4.07986e-05			Protein kinase superfamily protein
GRMZM2G119864	1.4776e-09	0.174148	0.094	0.017	4.2159e-05	pectin methylesterase16
GRMZM2G082007	1.48559e-09	-0.425767	0.123	0.423	4.23868e-05	nicotinate N-methyltransferase1
AC190609.3_FG002	1.51476e-09	0.35014	1	0.965	4.32192e-05			Ribosomal L38e protein family
GRMZM2G088060	1.5394e-09	0.33498	0.962	0.915	4.39221e-05			Ribosomal L28e protein family
GRMZM2G442658	1.63056e-09	-0.461379	0.538	0.764	4.65231e-05	alcohol dehydrogenase1	ADH,ADH1,ATADH,ATADH1	alcohol dehydrogenase 1
GRMZM2G127924	1.66742e-09	0.026075	0.028	0.002	4.75747e-05			Phototropic-responsive NPH3 family protein
GRMZM2G353103	1.67593e-09	0.457635	0.981	0.951	4.78178e-05			Ribosomal protein S5 domain 2-like superfamily protein
GRMZM2G138907	1.69305e-09	0.680701	0.491	0.287	4.8306e-05	GDP-mannose-3'5'-epimerase2	GME	GDP-D-mannose 3\',5\'-epimerase
GRMZM2G019777	1.73514e-09	0.153227	0.189	0.054	4.9507e-05			ARM repeat superfamily protein
GRMZM2G001514	1.74475e-09	0.363931	0.689	0.44	4.97813e-05		FLA6	FASCICLIN-like arabinogalactan 6
GRMZM2G346455	1.81831e-09	0.256406	0.349	0.145	5.188e-05		AGAL2,AtAGAL2	alpha-galactosidase 2
GRMZM2G141214	1.89413e-09	0.091993	0.142	0.033	5.40432e-05		EDA17,HTH	Glucose-methanol-choline (GMC) oxidoreductase family protein
GRMZM2G085945	1.89611e-09	0.48136	0.434	0.219	5.40997e-05		ZFP8	zinc finger protein 8
GRMZM2G119468	1.92463e-09	0.222713	0.321	0.127	5.49135e-05			Pyridoxal phosphate (PLP)-dependent transferases superfamily protein
GRMZM2G010991	1.92929e-09	0.395311	0.783	0.519	5.50464e-05			Ribosomal L22e protein family
GRMZM2G044537	2.03442e-09	0.462195	0.858	0.7	5.80461e-05		BRH1	brassinosteroid-responsive RING-H2
GRMZM2G476973	2.10475e-09	0.185662	0.33	0.133	6.00527e-05
GRMZM2G084958	2.14831e-09	-1.07977	0.123	0.409	6.12956e-05	protochlorophyllide reductase1	PORA	protochlorophyllide oxidoreductase A
GRMZM2G366077	2.21183e-09	0.245855	0.425	0.204	6.3108e-05			Ribosomal L27e protein family
GRMZM5G813217	2.25364e-09	-0.470077	0.481	0.744	6.43009e-05		AtHsp90.5,CR88,EMB1956,Hsp88.1,HSP90.5	Chaperone protein htpG family protein
GRMZM2G171484	2.27652e-09	0.454974	0.906	0.745	6.49537e-05			RNA binding Plectin/S10 domain-containing protein
GRMZM2G142640	2.40426e-09	0.307664	1	0.984	6.85984e-05
GRMZM2G035632	2.41377e-09	0.269029	0.396	0.179	6.88697e-05
GRMZM2G081949	2.42276e-09	0.619564	0.896	0.859	6.91263e-05	remorin4		Remorin family protein
GRMZM2G108348	2.45437e-09	0.270719	1	0.998	7.0028e-05
GRMZM2G035248	2.49197e-09	0.317741	0.387	0.171	7.11009e-05
GRMZM2G135501	2.49198e-09	-0.474911	0.189	0.475	7.11013e-05			Protein of unknown function (DUF1677)
GRMZM2G135654	2.494e-09	0.552942	0.877	0.74	7.11588e-05			Ribosomal protein L7Ae/L30e/S12e/Gadd45 family protein
GRMZM2G109680	2.57652e-09	0.313536	0.811	0.574	7.35133e-05
GRMZM2G046474	2.59304e-09	0.177259	0.226	0.073	7.39848e-05			Phototropic-responsive NPH3 family protein
GRMZM2G330635	2.61563e-09	0.48691	0.802	0.575	7.46291e-05	glutathione transferase22	ATGSTU18,GST29,GSTU18	glutathione S-transferase TAU 18
GRMZM2G132489	2.63259e-09	0.0491121	0.047	0.005	7.5113e-05	Yucca5	YUC3	YUCCA 3
GRMZM2G459142	2.63484e-09	0.0411703	0.047	0.005	7.51772e-05
GRMZM2G134980	2.68166e-09	-0.34554	0.962	0.988	7.6513e-05	chaperone DNA J3	ATJ2,J2	DNAJ homologue 2
GRMZM2G391746	2.81029e-09	0.180257	0.208	0.065	8.01832e-05
GRMZM2G459052	2.8887e-09	0.938572	0.5	0.294	8.24204e-05			Sterile alpha motif (SAM) domain-containing protein
GRMZM2G055936	2.91327e-09	-0.361154	0.962	0.986	8.31213e-05	peroxiredoxin4	TPX1	thioredoxin-dependent peroxidase 1
GRMZM2G019246	2.92887e-09	-0.515737	0.415	0.689	8.35666e-05		CP5	Polyketide cyclase/dehydrase and lipid transport superfamily protein
GRMZM2G105682	3.14321e-09	0.246593	0.132	0.031	8.96822e-05
GRMZM2G111394	3.15675e-09	0.204686	0.189	0.056	9.00683e-05		AR781	Protein of unknown function (DUF1645)
GRMZM2G113349	3.23846e-09	-0.485571	0.075	0.356	9.23996e-05	oxygen-evolving complex 33 kda protein b	MSP-1,OE33,OEE1,OEE33,PSBO-1,PSBO1	PS II oxygen-evolving complex 1
GRMZM2G155962	3.26509e-09	-0.36826	0.104	0.383	9.31595e-05			catalytics;hydrolases
GRMZM2G026889	3.29903e-09	0.227835	0.321	0.129	9.41279e-05			Nucleotide-diphospho-sugar transferases superfamily protein
GRMZM2G114140	3.34557e-09	-0.594305	0.142	0.422	9.54557e-05			O-Glycosyl hydrolases family 17 protein
GRMZM2G158034	3.3466e-09	0.364514	0.991	0.962	9.54851e-05	ribosomal protein13	ATRPS13A,PFL2,RPS13,RPS13A	ribosomal protein S13A
GRMZM2G015793	3.36959e-09	0.162163	0.198	0.06	9.61412e-05			HXXXD-type acyl-transferase family protein
GRMZM2G085646	3.39923e-09	-0.547911	0.189	0.463	9.69867e-05		PSAF	photosystem I subunit F
GRMZM2G111172	3.48635e-09	0.33232	0.821	0.696	9.94726e-05			Ribosomal protein S19 family protein
GRMZM5G832281	3.61806e-09	0.21709	0.481	0.235	0.000103231
GRMZM2G339435	3.70425e-09	-0.507964	0.557	0.75	0.00010569
GRMZM2G133189	3.83336e-09	0.377482	0.849	0.699	0.000109373			Ribosomal protein L34e superfamily protein
GRMZM2G319947	3.97025e-09	0.145384	0.17	0.047	0.000113279			ARM repeat superfamily protein
GRMZM5G838098	3.97715e-09	0.544834	0.774	0.537	0.000113476	ZIM-transcription factor 27
GRMZM2G154301	3.98946e-09	-0.430286	0.142	0.43	0.000113827		LYM1	lysm domain GPI-anchored protein 1 precursor
GRMZM5G889225	4.03116e-09	0.0511669	0.038	0.003	0.000115017
GRMZM2G119755	4.0459e-09	0.164592	0.132	0.031	0.000115437	Cell Number Regulator7	PCR2	PLANT CADMIUM RESISTANCE 2
GRMZM2G083526	4.08579e-09	-0.535922	0.321	0.574	0.000116576		CER3,FLP1,WAX2,YRE	Fatty acid hydroxylase superfamily
GRMZM2G392125	4.19251e-09	0.562781	0.868	0.753	0.000119621		TCH4,XTH22	Xyloglucan endotransglucosylase/hydrolase family protein
GRMZM2G075253	4.31194e-09	0.17362	0.142	0.035	0.000123028		ARFA1E,ATARFA1E	ADP-ribosylation factor A1E
GRMZM2G131727	4.33851e-09	0.111319	0.16	0.043	0.000123786			18S pre-ribosomal assembly protein gar2-related
GRMZM2G380457	4.35303e-09	-0.426417	0.075	0.347	0.000124201
GRMZM2G053111	4.36381e-09	0.059087	0.075	0.012	0.000124508		CCR4	CRINKLY4 related 4
GRMZM2G175562	4.40934e-09	-0.877216	0.104	0.38	0.000125807	oxygen evolving complex, 33kDa subunit	OEC33,PSBO-2,PSBO2	photosystem II subunit O-2
GRMZM6G791392	4.4495e-09	0.370883	0.943	0.832	0.000126953			Zinc-binding ribosomal protein family protein
GRMZM2G168674	4.71677e-09	0.290756	1	0.987	0.000134579			Zinc-binding ribosomal protein family protein
GRMZM2G030744	4.93378e-09	0.271821	0.443	0.217	0.00014077	bHLH-transcription factor 168	SPT	basic helix-loop-helix (bHLH) DNA-binding superfamily protein
GRMZM2G040689	5.05133e-09	-1.04745	0.208	0.472	0.000144124	lipid transfer protein2		Bifunctional inhibitor/lipid-transfer protein/seed storage 2S albumin superfamily protein
GRMZM5G812555	5.11779e-09	-0.402808	0.283	0.554	0.000146021	nucleobase:cation symporter16		Xanthine/uracil permease family protein
GRMZM2G120001	5.13536e-09	0.0342918	0.028	0.002	0.000146522
GRMZM2G129585	5.20095e-09	0.385356	0.566	0.328	0.000148393		BRH1	brassinosteroid-responsive RING-H2
GRMZM2G053466	5.89142e-09	0.257468	0.255	0.09	0.000168094		AtFAAH,FAAH	fatty acid amide hydrolase
GRMZM2G116135	6.00704e-09	0.321736	1	0.992	0.000171393		emb2386	Ribosomal protein L19e family protein
GRMZM2G086841	6.11134e-09	-0.645106	0.594	0.794	0.000174369
GRMZM2G088501	6.55643e-09	0.064875	0.057	0.007	0.000187068			Sec14p-like phosphatidylinositol transfer family protein
GRMZM2G471142	6.59237e-09	0.199317	0.396	0.178	0.000188093	barley mlo defense gene homolog5	ATMLO1,MLO1	Seven transmembrane MLO family protein
GRMZM2G074687	6.65998e-09	0.292926	0.377	0.173	0.000190023	calreticulin4	AtCRT1a,CRT1,CRT1a	calreticulin 1a
GRMZM2G090594	6.71565e-09	0.362715	0.783	0.563	0.000191611	WRKY-transcription factor 67	ATWRKY11,WRKY11	WRKY DNA-binding protein 11
GRMZM2G123831	6.8403e-09	0.372254	0.896	0.674	0.000195167
GRMZM5G800112	6.90137e-09	-0.335854	0.981	0.989	0.00019691	multi-protein bridging factor homolog3	ATMBF1A,MBF1A	multiprotein bridging factor 1A
GRMZM2G149104	7.01461e-09	0.0178894	0.019	0.001	0.000200141
GRMZM2G472236	7.04366e-09	0.0177748	0.019	0.001	0.00020097	responsive to abscisic acid30		Seed maturation protein
GRMZM5G817173	7.06568e-09	0.422504	0.377	0.17	0.000201598	cytokinin oxidase 4	ATCKX5,ATCKX6,CKX5	cytokinin oxidase 5
GRMZM2G308046	7.07282e-09	0.0176602	0.019	0.001	0.000201802
GRMZM2G063550	7.14882e-09	0.0278996	0.047	0.005	0.00020397	UDP-flavone-glycosyltransferase3		UDP-Glycosyltransferase superfamily protein
GRMZM2G075283	7.18793e-09	0.219215	0.16	0.044	0.000205086	pathogenesis-related protein9
GRMZM2G016250	7.55715e-09	0.375497	0.972	0.858	0.000215621			Ribosomal L27e protein family
GRMZM2G044128	7.67398e-09	0.375768	0.802	0.651	0.000218954		AtCBF5,AtNAP57,CBF5,NAP57	homologue of NAP57
GRMZM2G150791	7.79653e-09	-0.571041	0.236	0.496	0.00022245			Ankyrin repeat family protein
GRMZM2G000818	7.80863e-09	0.0675944	0.075	0.012	0.000222796	MYB-transcription factor 11	ATMYB4,MYB4	myb domain protein 4
GRMZM2G007729	7.89175e-09	-0.646111	0.179	0.464	0.000225167	heat shock protein22
GRMZM2G047002	7.89641e-09	-0.442736	0.509	0.736	0.0002253			Tetratricopeptide repeat (TPR)-like superfamily protein
GRMZM2G444819	8.03979e-09	0.57225	0.632	0.421	0.000229391
GRMZM2G117642	8.39981e-09	-0.316564	1	0.987	0.000239664
GRMZM2G009412	8.49232e-09	0.357558	0.991	0.951	0.000242303	ribosomal protein L44		Zinc-binding ribosomal protein family protein
GRMZM2G081462	8.96626e-09	-0.448383	0.057	0.317	0.000255825		ACSF,CHL27,CRD1	dicarboxylate diiron protein, putative (Crd1)
GRMZM2G059314	8.99302e-09	-0.391583	0.113	0.389	0.000256589			NAD(P)-linked oxidoreductase superfamily protein
GRMZM2G123818	9.19718e-09	0.131824	0.132	0.032	0.000262414	clavata3/esr-related24
GRMZM2G004957	9.53486e-09	0.162489	0.349	0.143	0.000272049	Homeobox-transcription factor 18	PDF2	protodermal factor 2
GRMZM2G151801	9.66181e-09	0.130278	0.226	0.075	0.000275671		ATMES11,MES11	methyl esterase 11
GRMZM2G180246	9.85751e-09	-0.668031	0.453	0.682	0.000281255	growth-regulating-factor-interacting factor1
GRMZM2G033555	1.00111e-08	-0.566644	0.566	0.732	0.000285638			NAD(P)-binding Rossmann-fold superfamily protein
GRMZM2G069098	1.04256e-08	0.0880437	0.094	0.018	0.000297463			MATE efflux family protein
GRMZM2G181236	1.04438e-08	0.366105	0.406	0.192	0.000297983
GRMZM2G018770	1.07304e-08	0.362383	0.972	0.953	0.000306158		RPL16A	ribosomal protein large subunit 16A
GRMZM2G039074	1.12335e-08	0.0859003	0.132	0.032	0.000320514	G2-like-transcription factor 23	ATS,KAN4	Homeodomain-like superfamily protein
GRMZM2G069082	1.15282e-08	-0.599801	0.368	0.614	0.000328922	AP2-EREBP-transcription factor 36
GRMZM2G127121	1.21366e-08	0.0760504	0.104	0.021	0.000346281	phosphatidylethanolamine-binding protein16
GRMZM2G040965	1.23801e-08	-0.318976	0.16	0.447	0.00035323		AFH1,AHF1,ATFH1,FH1	formin homology 1
GRMZM2G163406	1.29676e-08	-1.39256	0.16	0.421	0.000369993
GRMZM2G160064	1.32209e-08	-0.585208	0.17	0.437	0.000377218			Chloroplast-targeted copper chaperone protein
GRMZM2G015983	1.32444e-08	0.148791	0.226	0.077	0.000377888		ATFT1,ATFUT1,FT1,MUR2	fucosyltransferase 1
GRMZM2G035996	1.34383e-08	0.241037	0.387	0.184	0.000383421		ATSK11,SK 11	shaggy-related kinase 11
GRMZM2G381576	1.3545e-08	-0.445478	0.264	0.556	0.000386466
GRMZM2G138355	1.42273e-08	0.142561	0.085	0.015	0.000405933		ATNUDT13,ATNUDX13,NUDX13	nudix hydrolase homolog 13
GRMZM2G002173	1.44139e-08	0.162147	0.198	0.063	0.000411257
GRMZM2G302712	1.45974e-08	0.256993	0.575	0.339	0.000416493			Ribosomal L27e protein family
GRMZM2G094074	1.48372e-08	0.351686	0.84	0.654	0.000423334
GRMZM2G068952	1.49088e-08	0.316782	0.651	0.432	0.000425378			Ribosomal protein L4/L1 family
GRMZM2G132748	1.50263e-08	0.294593	0.67	0.438	0.00042873
GRMZM2G174896	1.53496e-08	-0.35716	0.189	0.467	0.000437955	calcineurin B-like-interacting protein kinase3	CIPK3,SnRK3.17	CBL-interacting protein kinase 3
GRMZM5G899149	1.53608e-08	0.320808	1	0.96	0.000438274
GRMZM2G077845	1.5655e-08	-0.458065	0.396	0.63	0.000446669
GRMZM2G144420	1.62502e-08	0.359842	0.311	0.128	0.00046365
GRMZM2G117627	1.63571e-08	0.28227	0.302	0.122	0.000466702
GRMZM2G100114	1.67711e-08	0.269152	0.396	0.195	0.000478513			Protein kinase superfamily protein
GRMZM2G440972	1.70759e-08	0.0681603	0.075	0.013	0.00048721	precursor elicitor peptide6
GRMZM2G132450	1.7264e-08	-0.33779	0.085	0.345	0.000492577		CYP81D3	cytochrome P450, family 81, subfamily D, polypeptide 3
GRMZM2G074589	1.7777e-08	-0.38559	0.538	0.713	0.000507214	asparagine synthetase1	ASN2	asparagine synthetase 2
GRMZM5G803952	1.8021e-08	0.264707	1	0.997	0.000514174			Ribosomal protein L18e/L15 superfamily protein
GRMZM2G015419	1.80649e-08	-0.69887	0.387	0.622	0.000515427	lipoxygenase10	ATLOX2,LOX2	lipoxygenase 2
GRMZM2G110567	1.83627e-08	0.411017	0.255	0.095	0.000523926			Zinc finger (C3HC4-type RING finger) family protein
GRMZM2G027804	1.83657e-08	0.0971158	0.113	0.025	0.000524011
GRMZM2G000620	1.85984e-08	0.0533364	0.066	0.01	0.00053065			S-locus lectin protein kinase family protein
GRMZM2G064807	1.86342e-08	0.241403	0.764	0.495	0.000531671			Ribosomal protein L19 family protein
GRMZM2G180870	1.87831e-08	-0.781682	0.33	0.59	0.000535918		XTH9	xyloglucan endotransglucosylase/hydrolase 9
GRMZM2G436947	1.9114e-08	0.434323	0.274	0.109	0.000545359			Calcium-binding EF-hand family protein
GRMZM2G129261	1.94872e-08	-0.383021	0.028	0.276	0.000556008	naked endosperm1	AtIDD5,IDD5	indeterminate(ID)-domain 5
GRMZM2G098594	1.95379e-08	0.278749	0.425	0.214	0.000557455	GRF-transcription factor 7	AtGRF4,GRF4	growth-regulating factor 4
GRMZM2G075630	1.95889e-08	0.34781	0.981	0.981	0.000558911			60S acidic ribosomal protein family
GRMZM2G012276	2.05714e-08	-0.389431	0.132	0.385	0.000586942		ATPRX Q	Thioredoxin superfamily protein
GRMZM2G134857	2.09773e-08	0.0870739	0.113	0.025	0.000598524
GRMZM2G001816	2.11346e-08	0.436221	0.858	0.721	0.000603013			Ribosomal L5P family protein
GRMZM2G439311	2.15739e-08	0.277069	0.585	0.347	0.000615548			IQ calmodulin-binding motif family protein
GRMZM5G802801	2.17392e-08	-0.467471	0.217	0.473	0.000620263	heat shock protein7	ATHSP70,HSP70	heat shock protein 70
GRMZM2G058432	2.1959e-08	0.380614	0.858	0.701	0.000626534	pale aleurone color1	TIM13	translocase of the inner mitochondrial membrane 13
GRMZM2G109879	2.24522e-08	0.18609	0.302	0.122	0.000640606	ABI3-VP1-transcription factor 28		transcriptional factor B3 family protein
GRMZM2G092719	2.29756e-08	0.354722	0.802	0.609	0.000655539		RPSAb	40s ribosomal protein SA B
GRMZM6G698196	2.31171e-08	0.174868	0.245	0.089	0.000659577
GRMZM2G061624	2.37052e-08	-0.353526	0.311	0.568	0.000676355	seven in absentia4		Protein with RING/U-box and TRAF-like domains
GRMZM2G015941	2.44339e-08	0.224096	0.198	0.064	0.000697147	Cell Number Regulator1		PLAC8 family protein
GRMZM2G145753	2.44549e-08	0.162944	0.34	0.144	0.000697749			Leucine-rich repeat protein kinase family protein
GRMZM2G052610	2.47946e-08	-0.443423	0.057	0.315	0.00070744			Rhodanese/Cell cycle control phosphatase superfamily protein
GRMZM2G149428	2.54583e-08	-0.676991	0.132	0.392	0.000726377	light harvesting chlorophyll a/b binding protein5	LHCB5	light harvesting complex of photosystem II 5
GRMZM2G174598	2.68179e-08	-0.388528	0.066	0.32	0.000765167	polygalacturonase16		Pectin lyase-like superfamily protein
GRMZM2G149257	2.70087e-08	0.441256	0.868	0.749	0.000770612			Translation protein SH3-like family protein
GRMZM2G064136	2.74685e-08	-0.30359	0.925	0.967	0.00078373			ChaC-like family protein
GRMZM2G031065	2.76316e-08	0.152582	0.226	0.079	0.000788383			alpha/beta-Hydrolases superfamily protein
GRMZM2G175761	2.80302e-08	0.293119	0.094	0.019	0.000799759	LIM-transcription factor 7	WLIM1	GATA type zinc finger transcription factor family protein
GRMZM5G835323	2.82429e-08	-0.388801	0.811	0.975	0.000805826	translation initiation factor1		Translation initiation factor SUI1 family protein
GRMZM2G041258	2.87701e-08	0.401421	0.755	0.516	0.000820868			Protein of unknown function, DUF538
GRMZM2G049915	2.94027e-08	0.0477014	0.085	0.016	0.000838918	proline rich cell wall protein1
GRMZM2G405094	2.94966e-08	0.209456	0.292	0.121	0.000841598	MYB-transcription factor 163	AtMYB6,MYB6	myb domain protein 6
GRMZM2G132759	2.95596e-08	-0.289194	0.925	0.972	0.000843396		ATUBC11,UBC11	ubiquitin-conjugating enzyme 11
AC203966.5_FG003	2.95688e-08	0.338963	0.509	0.277	0.000843657			Domain of unknown function (DUF303)
GRMZM2G040030	2.98794e-08	-0.3691	0.368	0.637	0.00085252		ATCOR413-PM2,COR413-PM2	cold-regulated 413-plasma membrane 2
GRMZM2G170017	3.00918e-08	0.612988	0.453	0.24	0.00085858
GRMZM2G031825	3.1051e-08	-0.318021	0.34	0.591	0.000885947		GLX2-2,GLY2	Metallo-hydrolase/oxidoreductase superfamily protein
GRMZM2G068701	3.12139e-08	0.135965	0.349	0.147	0.000890594	auxin amido synthetase1	AUR3,BRU6,GH3-2,GH3.2,YDK1	Auxin-responsive GH3 family protein
GRMZM2G033515	3.2041e-08	0.194069	0.368	0.167	0.000914194		cICDH	cytosolic NADP+-dependent isocitrate dehydrogenase
GRMZM2G067456	3.21246e-08	0.446295	0.774	0.643	0.000916578			Ribosomal protein L2 family
GRMZM2G085483	3.21388e-08	0.176501	0.434	0.211	0.000916984		LIP2	lipoyltransferase 2
GRMZM2G156027	3.22363e-08	0.282763	0.84	0.606	0.000919766			Ribosomal protein L39 family protein
GRMZM2G139300	3.23279e-08	0.132403	0.217	0.073	0.00092238	cell wall invertase1	AtcwINV2,CWINV2	cell wall invertase 2
GRMZM2G136750	3.24583e-08	0.404972	0.34	0.155	0.0009261
GRMZM2G405581	3.24735e-08	-0.340297	0.142	0.418	0.000926534		ATPA2,PA2	peroxidase 2
GRMZM2G105348	3.30948e-08	-0.510894	0.406	0.655	0.000944262	HSF-transcription factor 18	AT-HSFC1,HSFC1	heat shock transcription factor C1
GRMZM2G100403	3.32323e-08	0.310411	0.953	0.943	0.000948184			Ribosomal protein L4/L1 family
GRMZM2G429617	3.32935e-08	0.104338	0.104	0.022	0.000949929
GRMZM5G852502	3.39724e-08	-0.342408	0.245	0.508	0.0009693	stearoyl-acyl-carrier-protein desaturase1	FAB2,SSI2	Plant stearoyl-acyl-carrier-protein desaturase family protein
GRMZM2G153675	3.42306e-08	0.199163	0.547	0.285	0.000976669	protein phosphatase homolog63		Protein phosphatase 2C family protein
GRMZM2G021416	3.45698e-08	0.0403716	0.047	0.006	0.000986347		ATWNK1,WNK1,ZIK4	with no lysine (K) kinase 1
GRMZM2G144464	3.47114e-08	0.0403716	0.047	0.006	0.000990385
GRMZM2G057841	3.6118e-08	0.0338343	0.028	0.002	0.00103052	abscisic acid stress ripening6
GRMZM2G140101	3.64782e-08	0.195796	0.17	0.051	0.0010408	phytase1
GRMZM2G035552	3.67923e-08	0.179811	0.245	0.092	0.00104976		ACR8	ACT domain repeat 8
GRMZM2G578314	3.70258e-08	0.0534499	0.066	0.01	0.00105642
GRMZM2G125527	3.7848e-08	0.349013	1	0.984	0.00107988
GRMZM2G382774	3.79624e-08	0.257505	0.425	0.216	0.00108314		ELF4-L4	ELF4-like 4
GRMZM2G043493	3.82592e-08	-0.784592	0.151	0.408	0.00109161
GRMZM2G177720	3.85197e-08	0.245942	1	0.986	0.00109904			Ribosomal protein S8 family protein
GRMZM2G454056	3.86391e-08	0.403439	0.491	0.262	0.00110245
GRMZM2G144648	3.87099e-08	-0.453732	0.698	0.836	0.00110447			Peroxidase superfamily protein
GRMZM2G086906	3.87466e-08	0.352582	0.991	0.978	0.00110552			Ribosomal S17 family protein
GRMZM2G102583	3.94005e-08	0.351221	0.802	0.568	0.00112417	WRKY-transcription factor 105	ATWRKY11,WRKY11	WRKY DNA-binding protein 11
GRMZM5G852185	4.03309e-08	0.26212	1	0.996	0.00115072		ATRPS13A,PFL2,RPS13,RPS13A	ribosomal protein S13A
GRMZM2G088511	4.09384e-08	0.292935	1	0.991	0.00116805
GRMZM2G156068	4.10207e-08	0.239705	0.972	0.928	0.0011704		ATP5	delta subunit of Mt ATP synthase
GRMZM2G054115	4.13041e-08	-0.380279	0.066	0.318	0.00117849			Pyridoxal phosphate (PLP)-dependent transferases superfamily protein
GRMZM2G133836	4.1314e-08	0.111272	0.17	0.051	0.00117877			alpha/beta-Hydrolases superfamily protein
GRMZM2G101872	4.15846e-08	-0.537307	0.038	0.282	0.00118649		AtENODL9,ENODL9	early nodulin-like protein 9
GRMZM2G093826	4.32528e-08	0.0817129	0.132	0.033	0.00123409	potassium high-affinity transporter1
GRMZM2G406099	4.34392e-08	0.441698	0.566	0.335	0.00123941
GRMZM2G037135	4.3692e-08	0.0471754	0.057	0.008	0.00124662
GRMZM2G105863	4.41534e-08	-0.401	0.443	0.658	0.00125978		ICR1,RIP1	interactor of constitutive active rops 1
GRMZM2G013448	4.42367e-08	0.234786	0.198	0.066	0.00126216	1-aminocyclopropane-1-carboxylate oxidase5	ACO1,ATACO1	ACC oxidase 1
GRMZM2G478553	4.4471e-08	0.364512	0.887	0.794	0.00126885	Zinc finger nuclease2
GRMZM2G013342	4.52435e-08	-0.408865	0.038	0.281	0.00129089	photosynthetic electron transport7	PSAD-1	photosystem I subunit D-1
GRMZM2G080466	4.61512e-08	-1.19729	0.132	0.38	0.00131679
GRMZM2G146583	4.79245e-08	0.0177748	0.019	0.001	0.00136738
GRMZM6G289317	4.79245e-08	0.0177748	0.019	0.001	0.00136738			ankyrin repeat family protein
GRMZM2G362410	4.79245e-08	0.0177748	0.019	0.001	0.00136738		FMO1	flavin-dependent monooxygenase 1
GRMZM5G862325	4.79245e-08	0.0177748	0.019	0.001	0.00136738		ATPLT5,ATPMT5,PMT5	polyol/monosaccharide transporter 5
AC166636.1_FG008	4.79245e-08	0.0177748	0.019	0.001	0.00136738		ATRAB6A,ATRABH1B,RAB6,RAB6A	Ras-related small GTP-binding family protein
GRMZM2G008247	4.79245e-08	0.0177748	0.019	0.001	0.00136738	beta-glucosidase2
GRMZM2G086761	4.79245e-08	0.0177748	0.019	0.001	0.00136738
GRMZM2G017555	4.81026e-08	0.0125165	0.019	0.001	0.00137246	pectin methylesterase14		Plant invertase/pectin methylesterase inhibitor superfamily
GRMZM2G009406	4.83116e-08	0.566821	0.755	0.611	0.00137843	DNA binding with one finger2	ADOF1,DOF1	DOF zinc finger protein 1
GRMZM2G332918	4.88569e-08	0.164445	0.292	0.12	0.00139398
GRMZM2G030915	4.9203e-08	0.287004	0.962	0.916	0.00140386			Ribosomal protein S3Ae
GRMZM2G076343	4.92531e-08	0.220679	0.16	0.047	0.00140529
GRMZM2G411764	4.96763e-08	0.231653	0.981	0.933	0.00141737			Ribosomal protein L39 family protein
GRMZM2G054123	4.9692e-08	-0.598078	0.566	0.762	0.00141781	S-adenosylmethionine synthetase2	MAT4,MTO3,SAMS3	S-adenosylmethionine synthetase family protein
GRMZM2G443332	4.99175e-08	0.242057	0.377	0.172	0.00142425
GRMZM2G011253	5.02934e-08	0.489033	0.764	0.576	0.00143497			Ribosomal protein L31e family protein
GRMZM2G060079	5.14884e-08	0.231097	0.274	0.11	0.00146907			oxidoreductase, 2OG-Fe(II) oxygenase family protein
GRMZM2G027198	5.33671e-08	0.438694	0.396	0.194	0.00152267
GRMZM2G014444	5.50481e-08	0.29033	0.981	0.921	0.00157063		RPL16A	ribosomal protein large subunit 16A
GRMZM2G169372	5.55797e-08	0.484183	0.623	0.386	0.0015858	dehydrin13
GRMZM2G121312	5.68235e-08	0.250352	0.575	0.328	0.00162129	polygalacturonase-inhibiting protein2	DRT100	Leucine-rich repeat (LRR) family protein
GRMZM2G032766	5.71908e-08	0.354846	0.792	0.573	0.00163177			Calcium-dependent lipid-binding (CaLB domain) family protein
GRMZM2G162447	5.73129e-08	0.0532229	0.066	0.01	0.00163525	invertase inhibitor1
GRMZM2G017008	5.73781e-08	0.182094	0.274	0.109	0.00163711			Protein of unknown function (DUF1645)
GRMZM2G062527	5.79251e-08	-0.489273	0.085	0.337	0.00165272	giberellic acid-stimulated like1		Gibberellin-regulated family protein
GRMZM2G173472	5.94446e-08	0.188633	0.283	0.114	0.00169607			SGNH hydrolase-type esterase superfamily protein
GRMZM2G327907	5.97285e-08	0.244935	0.368	0.171	0.00170417			Arabidopsis protein of unknown function (DUF241)
GRMZM2G119168	5.98438e-08	0.349183	0.764	0.554	0.00170746		AHL20	AT-hook motif nuclear-localized protein 20
GRMZM2G093276	6.0273e-08	0.530326	0.321	0.148	0.00171971	zinc-regulated, iron-regulated transporter-like protein8	ZIP5	zinc transporter 5 precursor
GRMZM2G159500	6.34596e-08	0.350927	0.575	0.338	0.00181063	NAC-transcription factor 29	ANAC087	Arabidopsis NAC domain containing protein 87
GRMZM2G028216	6.45926e-08	-0.378223	0.189	0.437	0.00184296	ribosomal protein L29		Ribosomal L29 family protein
GRMZM2G450937	6.67939e-08	0.278068	0.792	0.581	0.00190576			Leucine-rich receptor-like protein kinase family protein
GRMZM5G828229	6.68325e-08	-0.34571	0.302	0.54	0.00190687	monodehydroascorbate reductase3	MDAR6	monodehydroascorbate reductase 6
GRMZM2G014826	6.78806e-08	-0.520614	0.255	0.502	0.00193677		TET2	tetraspanin2
GRMZM2G083810	6.79397e-08	-0.758305	0.425	0.64	0.00193845	heat shock protein18f	HSP17.6II	17.6 kDa class II heat shock protein
GRMZM2G096546	6.91276e-08	0.206826	0.349	0.161	0.00197235	irregular xylem ortholog15		Protein of unknown function (DUF579)
GRMZM2G488001	6.95953e-08	0.129013	0.085	0.017	0.00198569
GRMZM5G894016	7.03685e-08	0.226304	0.198	0.066	0.00200776	3-ketoacyl-CoA synthase24	KCS3	3-ketoacyl-CoA synthase 3
GRMZM2G058414	7.09653e-08	0.161869	0.292	0.12	0.00202478		PLA IIIA,PLP7	patatin-like protein 6
GRMZM2G401026	7.20045e-08	-0.469053	0.604	0.764	0.00205443
GRMZM2G479665	7.41151e-08	0.149296	0.255	0.098	0.00211465	protein phosphatase homolog92		Protein phosphatase 2C family protein
AC217050.4_FG001	7.48056e-08	-0.262813	0.028	0.261	0.00213435			Regulator of chromosome condensation (RCC1) family protein
GRMZM2G360339	7.57626e-08	-0.264489	0.991	0.997	0.00216166			B12D protein
GRMZM2G075988	7.60044e-08	0.149753	0.179	0.056	0.00216856	OVATE-transcription factor 4	ATOFP2,OFP2	ovate family protein 2
AC233885.1_FG002	7.6065e-08	0.080659	0.085	0.017	0.00217029
GRMZM2G096165	7.62776e-08	0.239032	0.868	0.662	0.00217635			Ribosomal protein L36
GRMZM2G090043	7.79624e-08	0.0318922	0.038	0.004	0.00222442
GRMZM2G155709	7.80025e-08	-0.272099	0.123	0.376	0.00222557			Protein of unknown function DUF2359, transmembrane
GRMZM2G456835	7.80177e-08	-0.388782	0.33	0.565	0.002226			Adenine nucleotide alpha hydrolases-like superfamily protein
GRMZM2G147791	7.998e-08	0.312623	0.962	0.926	0.00228199			Ribosomal L29e protein family
AC215260.3_FG001	7.99826e-08	0.145256	0.208	0.071	0.00228206			Disease resistance-responsive (dirigent-like protein) family protein
GRMZM2G383122	8.16328e-08	0.350408	0.321	0.148	0.00232915		ATBAG3,BAG3	BCL-2-associated athanogene 3
AC233872.1_FG003	8.33753e-08	0.309256	0.613	0.407	0.00237887			Mitochondrial glycoprotein family protein
GRMZM2G536825	8.33914e-08	0.0257315	0.028	0.002	0.00237932
GRMZM2G159544	8.36998e-08	0.025617	0.028	0.002	0.00238812
GRMZM2G031323	8.36998e-08	0.025617	0.028	0.002	0.00238812	MYB-transcription factor 105
GRMZM2G177218	8.36998e-08	0.025617	0.028	0.002	0.00238812
GRMZM2G455828	8.3769e-08	0.282418	0.972	0.954	0.0023901			Nucleic acid-binding, OB-fold-like protein
GRMZM2G095164	8.43197e-08	0.0234448	0.028	0.002	0.00240581		RALFL33	ralf-like 33
GRMZM2G132577	8.53506e-08	0.102266	0.094	0.02	0.00243522			Protein of unknown function (DUF3511)
GRMZM2G133413	8.75571e-08	0.344406	0.5	0.296	0.00249818	cyclin14	ATCYCD2;1,CYCD2;1	Cyclin D2;1
GRMZM2G009479	8.82743e-08	0.303969	0.717	0.454	0.00251864	lipoxygenase11	ATLOX2,LOX2	lipoxygenase 2
GRMZM2G325575	8.84361e-08	-0.426786	0.906	0.931	0.00252326	ferritin1
GRMZM2G125266	9.07228e-08	0.144381	0.292	0.12	0.0025885			NAD(P)-binding Rossmann-fold superfamily protein
GRMZM2G051219	9.1934e-08	-0.424863	0.585	0.731	0.00262306	blue fluorescent1	pat1,TRP1	tryptophan biosynthesis 1
GRMZM2G136486	9.33287e-08	0.2438	0.113	0.028	0.00266285			Calcium-dependent lipid-binding (CaLB domain) family protein
GRMZM2G426336	9.45009e-08	-0.55483	0.283	0.523	0.0026963
GRMZM2G079938	9.63978e-08	-0.477676	0.387	0.636	0.00275042			alpha/beta-Hydrolases superfamily protein
GRMZM2G024099	1.01024e-07	-0.701066	0.142	0.398	0.00288243	aspartyl protease3		Eukaryotic aspartyl protease family protein
GRMZM5G832491	1.03394e-07	-0.455019	0.198	0.441	0.00295003			Protein of unknown function (DUF740)
GRMZM2G174984	1.03442e-07	-0.778836	0.075	0.308	0.00295142	photosystem II3	PSBR	photosystem II subunit R
GRMZM2G125268	1.03475e-07	-0.455823	0.151	0.401	0.00295235	aldehyde dehydrogenase2	ALDH2,ALDH2A,ALDH2B4	aldehyde dehydrogenase 2B4
GRMZM2G002178	1.06272e-07	-0.341365	0.236	0.501	0.00303214	allene oxide synthesis2	AOS,CYP74A,DDE2	allene oxide synthase
GRMZM2G143402	1.08048e-07	-0.290643	0.821	0.897	0.00308283	ZIM-transcription factor 34	JAZ12,TIFY3B	jasmonate-zim-domain protein 12
GRMZM2G434363	1.1034e-07	0.0588607	0.075	0.014	0.00314821		CRK12	cysteine-rich RLK (RECEPTOR-like protein kinase) 12
GRMZM2G047404	1.10394e-07	0.230859	0.632	0.394	0.00314977	plastid phosphate/phosphoenolpyruvate translocator1	ARAPPT,CUE1,PPT	Glucose-6-phosphate/phosphate translocator-related
GRMZM2G099657	1.12901e-07	0.305157	0.962	0.862	0.0032213		RPSAb	40s ribosomal protein SA B
GRMZM2G153569	1.16249e-07	0.387865	0.519	0.329	0.00331683
GRMZM2G003384	1.16261e-07	0.352029	0.972	0.941	0.00331716			Ribosomal protein L6 family protein
GRMZM2G087233	1.17036e-07	0.203754	1	0.996	0.00333927	QM1 homolog1	RPL10C,SAG24	senescence associated gene 24
GRMZM2G467520	1.17071e-07	0.278706	0.245	0.094	0.00334027
GRMZM2G152552	1.20824e-07	0.399753	0.943	0.862	0.00344735			Ribosomal protein L34e superfamily protein
GRMZM2G348452	1.20845e-07	0.295888	0.255	0.104	0.00344796	cytokinin oxidase10	ATCKX5,CKX7	cytokinin oxidase 7
GRMZM2G091481	1.22746e-07	0.307036	0.858	0.697	0.00350218	protein disulfide isomerase1	ATPDI5,ATPDIL1-1,PDI5,PDIL1-1	PDI-like 1-1
GRMZM5G832805	1.25651e-07	0.108364	0.151	0.044	0.00358508		IAGLU	indole-3-acetate beta-D-glucosyltransferase
GRMZM2G080992	1.26448e-07	0.237552	0.292	0.123	0.00360781			MATE efflux family protein
GRMZM2G132465	1.26532e-07	0.255346	0.708	0.49	0.00361023		UBA2A	UBP1-associated protein 2A
GRMZM2G104538	1.28738e-07	-0.30745	0.198	0.461	0.00367315		VTE5	vitamin E pathway gene 5
GRMZM5G855337	1.29951e-07	0.148764	0.236	0.089	0.00370776		emb2742	CTP synthase family protein
GRMZM2G051677	1.34173e-07	-0.370443	0.981	0.987	0.00382821	fructokinase2		pfkB-like carbohydrate kinase family protein
GRMZM5G836222	1.34255e-07	-0.325101	0.896	0.959	0.00383057	zinc finger protein1		A20/AN1-like zinc finger family protein
GRMZM2G139349	1.34925e-07	0.272899	0.991	0.985	0.00384968			Ribosomal protein S25 family protein
GRMZM2G425729	1.46305e-07	-0.884942	0.528	0.681	0.00417438
GRMZM2G168651	1.46927e-07	-0.552884	0.519	0.713	0.00419211	hydroxyproline rich glycoprotein1
GRMZM2G171452	1.49244e-07	0.263471	0.868	0.693	0.00425823			Alba DNA/RNA-binding protein
GRMZM2G041328	1.51941e-07	-0.409355	0.849	0.917	0.00433519		ATPRMT4B,PRMT4B	protein arginine methyltransferase 4B
GRMZM5G834596	1.53766e-07	0.295167	0.528	0.31	0.00438725	double B-box zinc finger protein3
GRMZM2G127635	1.57072e-07	0.126379	0.189	0.063	0.00448159
GRMZM2G350165	1.57595e-07	-0.339938	0.085	0.321	0.00449649	bHLH-transcription factor 88	LRL1	LJRHL1-like 1
GRMZM2G095252	1.58378e-07	-0.39852	0.462	0.634	0.00451884		CPN60B,LEN1	chaperonin 60 beta
GRMZM6G847892	1.58495e-07	0.299453	0.783	0.603	0.00452218			H/ACA ribonucleoprotein complex, subunit Gar1/Naf1 protein
GRMZM2G165234	1.59634e-07	0.361009	0.604	0.389	0.00455468			ENTH/ANTH/VHS superfamily protein
GRMZM2G028521	1.60693e-07	-0.383864	0.142	0.382	0.00458489	citrate transporter1		Divalent ion symporter
GRMZM2G035491	1.6111e-07	0.117927	0.142	0.04	0.00459678
GRMZM2G325477	1.62772e-07	0.512455	0.33	0.15	0.00464422	Cell Number Regulator10
GRMZM2G410710	1.6506e-07	0.147017	0.226	0.084	0.0047095	prohibitin3	ATPHB3,PHB3	prohibitin 3
GRMZM2G156126	1.65347e-07	0.167181	0.311	0.136	0.00471769			alpha/beta-Hydrolases superfamily protein
GRMZM2G005293	1.68004e-07	-0.316085	0.075	0.314	0.0047935
GRMZM2G054012	1.6947e-07	0.336823	0.84	0.751	0.00483532			Ribosomal protein S30 family protein
GRMZM2G054300	1.7272e-07	-0.257466	0.981	0.996	0.00492805	ascorbate peroxidase homolog	APX1B,APX2	ascorbate peroxidase 2
GRMZM2G420469	1.73487e-07	0.192605	0.283	0.121	0.00494992			Transducin/WD40 repeat-like superfamily protein
GRMZM2G026216	1.7351e-07	0.322281	1	0.97	0.00495057			Translation protein SH3-like family protein
GRMZM5G898684	1.77203e-07	-0.297882	0.075	0.307	0.00505595
GRMZM2G107609	1.78845e-07	-0.315131	0.226	0.466	0.00510281			glycine-rich protein
GRMZM2G042660	1.79795e-07	0.025617	0.028	0.002	0.00512991			Copper amine oxidase family protein
GRMZM2G069594	1.80902e-07	0.370363	0.83	0.717	0.00516149			Ribosomal L38e protein family
GRMZM2G096435	1.85019e-07	0.0572031	0.047	0.006	0.00527896
GRMZM2G124011	1.85751e-07	0.463187	0.396	0.209	0.00529984	AP2-EREBP-transcription factor 65	ATCBF3,CBF3,DREB1A	dehydration response element B1A
GRMZM2G181227	1.86607e-07	0.155144	0.208	0.075	0.00532427		CHY1	beta-hydroxyisobutyryl-CoA hydrolase 1
GRMZM2G115841	1.87524e-07	0.271781	0.642	0.401	0.00535044		ADT3,PD1	prephenate dehydratase 1
GRMZM2G036980	1.896e-07	0.0686132	0.066	0.011	0.00540966	VQ motif-transcription factor43
GRMZM2G069762	1.90824e-07	0.311919	0.708	0.534	0.00544458	maize CRY1 homolog2		Ribosomal protein S11 family protein
GRMZM2G009223	1.94019e-07	-0.454757	0.142	0.391	0.00553574		ATGPT2,GPT2	glucose-6-phosphate/phosphate translocator 2
AC210027.3_FG003	1.97742e-07	0.0330342	0.038	0.004	0.00564198	precursor protein Z. mays immune signalling peptide1
GRMZM2G135739	1.99889e-07	0.0326914	0.038	0.004	0.00570323	monosaccharide transporter1	ATSTP1,STP1	sugar transporter 1
GRMZM2G074300	2.01138e-07	0.245073	0.991	0.988	0.00573886			Ribosomal protein S3 family protein
GRMZM6G578655	2.08992e-07	0.255183	0.953	0.911	0.00596295			Zinc-binding ribosomal protein family protein
GRMZM2G088669	2.24206e-07	-0.269262	0.075	0.311	0.00639704			Heavy metal transport/detoxification superfamily protein
GRMZM2G003909	2.29101e-07	0.0267623	0.019	0.001	0.00653671
GRMZM2G125350	2.29101e-07	0.0267623	0.019	0.001	0.00653671
GRMZM2G167085	2.29547e-07	-0.313477	0.462	0.687	0.00654945		BUL1,DWF7,STE1	sterol 1
GRMZM2G372553	2.31811e-07	0.0176602	0.019	0.001	0.00661403	androgenic embryo3
GRMZM2G409976	2.31811e-07	0.0176602	0.019	0.001	0.00661403
GRMZM2G110332	2.31811e-07	0.0176602	0.019	0.001	0.00661403
GRMZM2G095541	2.31811e-07	0.0176602	0.019	0.001	0.00661403
GRMZM2G014902	2.3228e-07	-0.32139	0.104	0.337	0.00662741	circadian clock associated1	LHY,LHY1	Homeodomain-like superfamily protein
GRMZM2G115628	2.32592e-07	0.0175456	0.019	0.001	0.0066363	calmodulin4	ACAM-6,CAM6	calmodulin 6
GRMZM2G475265	2.32592e-07	0.0173165	0.019	0.001	0.0066363			Eukaryotic aspartyl protease family protein
GRMZM2G007939	2.35134e-07	-0.353852	0.179	0.431	0.00670885		BAM3,BMY8,CT-BMY	chloroplast beta-amylase
GRMZM2G179685	2.3617e-07	0.307851	0.575	0.353	0.00673841			NAD(P)-binding Rossmann-fold superfamily protein
GRMZM2G179329	2.42365e-07	0.127638	0.208	0.074	0.00691517			Protein of unknown function (DUF620)
GRMZM2G099340	2.43882e-07	-0.679699	0.462	0.701	0.00695843	metallothionein3	ATMT-1,ATMT-K,MT2A	metallothionein 2A
GRMZM2G034573	2.43905e-07	-0.333165	0.377	0.63	0.0069591			Protein of unknown function (DUF1644)
GRMZM2G332259	2.45161e-07	0.0485832	0.123	0.032	0.00699495		RALFL33	ralf-like 33
GRMZM2G152827	2.51278e-07	0.263594	0.66	0.444	0.00716945	mitochondrial phosphate transporter1	PHT3;1	phosphate transporter 3;1
GRMZM2G024718	2.53111e-07	-0.42449	0.132	0.374	0.00722177	heat shock protein19	HSP70T-2	heat-shock protein 70T-2
GRMZM2G171628	2.53316e-07	0.223142	0.953	0.907	0.00722762	ATP synthase3		ATPase, F1 complex, delta/epsilon subunit
GRMZM2G068322	2.5686e-07	0.145651	0.226	0.085	0.00732874			Late embryogenesis abundant (LEA) hydroxyproline-rich glycoprotein family
GRMZM2G168807	2.56952e-07	-0.334305	0.066	0.298	0.00733135
GRMZM2G012397	2.5774e-07	-0.787343	0.085	0.321	0.00735384	photosystem I reaction center6
GRMZM2G125452	2.58922e-07	0.237192	0.943	0.813	0.00738755
GRMZM2G166524	2.67756e-07	0.2408	0.472	0.249	0.00763961	fasciated ear3		Leucine-rich repeat (LRR) family protein
GRMZM2G014392	2.68371e-07	-0.600151	0.557	0.755	0.00765717	viviparous14	ATNCED9,NCED9	nine-cis-epoxycarotenoid dioxygenase 9
GRMZM2G029720	2.68514e-07	0.398585	0.538	0.315	0.00766123
GRMZM2G113408	2.77282e-07	0.250377	0.925	0.817	0.0079114	ATP synthase2		ATP synthase alpha/beta family protein
GRMZM2G071705	2.79249e-07	0.201126	0.311	0.14	0.00796752			F-box family protein
GRMZM2G052507	2.80325e-07	-0.364823	0.085	0.322	0.00799824		SCPL45	serine carboxypeptidase-like 45
GRMZM5G870752	2.80765e-07	0.243301	1	0.996	0.00801079			Ribosomal protein L7Ae/L30e/S12e/Gadd45 family protein
GRMZM2G086845	2.85779e-07	0.28288	0.858	0.662	0.00815384	fructokinase1		pfkB-like carbohydrate kinase family protein
GRMZM2G177050	2.89245e-07	-0.465995	0.915	0.956	0.00825275	calcineurin B-like-interacting protein kinase29	CIPK11,PKS5,SIP4,SNRK3.22	SOS3-interacting protein 4
AC206642.4_FG001	2.90809e-07	0.338914	0.972	0.976	0.00829736			Ribosomal L29 family protein
AC211652.4_FG001	2.93301e-07	0.235978	0.34	0.163	0.00836846
GRMZM2G028883	2.94875e-07	0.286275	0.972	0.933	0.00841337	60S ribosomal protein L14		Ribosomal protein L14
GRMZM2G309193	2.95038e-07	-0.476566	0.255	0.481	0.00841801			ribosomal protein L2
GRMZM2G084086	2.95351e-07	0.157423	0.142	0.041	0.00842696			Phosphotyrosine protein phosphatases superfamily protein
GRMZM2G056732	2.9586e-07	-0.333043	0.302	0.526	0.00844147	SnRK2 serine threonine protein kinase2	SNRK2-8,SNRK2.8,SRK2C	Protein kinase superfamily protein
GRMZM2G014022	2.97861e-07	0.428369	0.849	0.713	0.00849856			F-box family protein
GRMZM2G164580	2.98806e-07	0.150619	0.255	0.103	0.00852554			Pyridoxal phosphate (PLP)-dependent transferases superfamily protein
GRMZM2G005082	3.00255e-07	-0.321927	0.415	0.653	0.00856689			O-Glycosyl hydrolases family 17 protein
GRMZM2G167957	3.00914e-07	0.249946	0.585	0.362	0.00858569			Inositol 1,3,4-trisphosphate 5/6-kinase family protein
GRMZM2G069095	3.02433e-07	0.251859	0.33	0.157	0.00862901	vacuolar proton pump7	ATAVP3,AtVHP1;1,AVP-3,AVP1	Inorganic H pyrophosphatase family protein
GRMZM2G049695	3.06278e-07	0.237244	0.547	0.313	0.00873872	MYB-related-transcription factor 24		myb-like transcription factor family protein
GRMZM2G003752	3.10625e-07	-0.440943	0.528	0.688	0.00886274		FLA10	FASCICLIN-like arabinogalactan-protein 10
GRMZM5G887054	3.12209e-07	0.24809	1	0.995	0.00890795		emb2386	Ribosomal protein L19e family protein
GRMZM2G068496	3.16537e-07	0.286668	0.943	0.905	0.00903142			Ribosomal L29e protein family
GRMZM2G454424	3.24059e-07	0.02745	0.009	0	0.00924604
AC201898.4_FG004	3.2509e-07	0.00916033	0.009	0	0.00927548
GRMZM2G467212	3.2509e-07	0.00916033	0.009	0	0.00927548
GRMZM2G369445	3.2509e-07	0.00916033	0.009	0	0.00927548
GRMZM2G133168	3.2509e-07	0.00916033	0.009	0	0.00927548	AP2-EREBP-transcription factor 103
GRMZM2G026597	3.2509e-07	0.00916033	0.009	0	0.00927548
GRMZM2G049691	3.2509e-07	0.00916033	0.009	0	0.00927548
GRMZM2G114471	3.2509e-07	0.00916033	0.009	0	0.00927548	chalcone synthase10
GRMZM2G375856	3.2509e-07	0.00916033	0.009	0	0.00927548
GRMZM5G839969	3.2509e-07	0.00916033	0.009	0	0.00927548	MADS-transcription factor 66
GRMZM2G351047	3.2509e-07	0.00916033	0.009	0	0.00927548
GRMZM2G081930	3.26125e-07	0.00904564	0.009	0	0.00930501	NAC-transcription factor 36
GRMZM2G016066	3.269e-07	-0.593124	0.085	0.308	0.00932712	photosynthetic electron transport9	PSAE-2	photosystem I subunit E-2
GRMZM2G179810	3.29434e-07	-0.520991	0.057	0.275	0.00939941		APT2,ATAPT2,PHT1.1	adenine phosphoribosyl transferase 2
GRMZM2G006071	3.32316e-07	0.276254	0.726	0.521	0.00948165			RNA-binding (RRM/RBD/RNP motifs) family protein
GRMZM2G556667	3.35903e-07	0.33411	0.868	0.743	0.009584
GRMZM2G408174	3.36593e-07	0.248347	0.906	0.763	0.00960366
GRMZM6G901724	3.37e-07	-0.303432	0.104	0.344	0.00961529		AAH,ATAAH	allantoate amidohydrolase
GRMZM2G110988	3.38975e-07	0.272404	0.34	0.163	0.00967164			SBP (S-ribonuclease binding protein) family protein
GRMZM2G041415	3.40647e-07	0.174975	0.208	0.075	0.00971933	myb transcription factor8	ATMYB4,MYB4	myb domain protein 4
GRMZM2G116083	3.45846e-07	-0.27564	0.321	0.572	0.00986768
GRMZM2G078373	3.49039e-07	-0.296652	0.255	0.494	0.00995878	fatty acid desaturase11	DES-1-LIKE	fatty acid desaturase family protein
GRMZM2G408537	3.50197e-07	0.506056	0.594	0.382	0.00999181
GRMZM2G031904	3.54663e-07	-0.343999	0.066	0.285	0.0101192
GRMZM2G013798	3.55241e-07	-0.368587	0.642	0.786	0.0101357			ribosomal protein S2
GRMZM2G081582	3.62309e-07	0.159607	0.406	0.196	0.0103374	phenylalanine ammonia lyase5	ATPAL1,PAL1	PHE ammonia lyase 1
GRMZM2G441548	3.63843e-07	0.0255026	0.028	0.002	0.0103812
GRMZM2G076034	3.64222e-07	0.249821	0.34	0.161	0.010392			Transducin/WD40 repeat-like superfamily protein
GRMZM2G348890	3.65069e-07	0.0253882	0.028	0.002	0.0104162
GRMZM2G038032	3.66857e-07	0.325735	0.953	0.883	0.0104672	receptor for activated C kinase1	ATARCA,RACK1A,RACK1A_AT	Transducin/WD40 repeat-like superfamily protein
GRMZM2G054713	3.68775e-07	-0.462461	0.179	0.423	0.0105219
GRMZM2G160619	3.69471e-07	0.138475	0.226	0.087	0.0105417			Leucine-rich repeat protein kinase family protein
GRMZM2G017643	3.70894e-07	-0.436098	0.009	0.216	0.0105823
GRMZM2G140669	3.71428e-07	0.318082	0.792	0.582	0.0105976	C2C2-GATA-transcription factor 3	GATA7	GATA transcription factor 7
GRMZM2G358386	3.74045e-07	-0.32815	0.113	0.362	0.0106723			Protein of unknown function (DUF1218)
GRMZM2G047727	3.76064e-07	0.306868	0.991	0.981	0.0107299			Ubiquitin supergroup;Ribosomal protein L40e
GRMZM2G152555	3.76722e-07	0.0957957	0.16	0.05	0.0107486		ATOPT5,OPT5	oligopeptide transporter 5
GRMZM2G053764	3.78652e-07	-0.311124	0.349	0.587	0.0108037	ubiquitin conjugating enzyme7
GRMZM2G372068	3.93135e-07	0.183614	0.255	0.104	0.0112169		UGT72B3	UDP-glucosyl transferase 72B3
GRMZM2G092409	3.94822e-07	0.171353	0.387	0.192	0.011265	GeBP-transcription factor 7		DNA-binding storekeeper protein-related transcriptional regulator
GRMZM2G121034	3.97507e-07	-0.290741	0.113	0.349	0.0113417			NAD(P)-binding Rossmann-fold superfamily protein
GRMZM2G324886	4.09684e-07	-0.338171	0.689	0.777	0.0116891			SGS domain-containing protein
GRMZM2G000261	4.11161e-07	0.0518619	0.066	0.012	0.0117312
GRMZM2G105644	4.14047e-07	-0.42371	0.123	0.343	0.0118136	geranylgeranyl hydrogenase1		Pyridine nucleotide-disulphide oxidoreductase family protein
GRMZM2G431821	4.21332e-07	0.295998	0.962	0.915	0.0120215	ubiquitin fusion protein9		Ribosomal protein S27a / Ubiquitin family protein
GRMZM2G089086	4.22556e-07	0.130237	0.189	0.066	0.0120564			Magnesium transporter CorA-like family protein
AC210003.2_FG004	4.26125e-07	-0.371465	0.217	0.467	0.0121582			Peroxidase superfamily protein
GRMZM2G151807	4.30034e-07	-0.506683	0.528	0.689	0.0122697
GRMZM2G005886	4.39139e-07	-0.33011	0.198	0.425	0.0125295
GRMZM2G089688	4.46463e-07	0.207593	0.953	0.811	0.0127385			Rab5-interacting family protein
GRMZM2G007695	4.46875e-07	0.258283	0.566	0.353	0.0127502			Ribosomal protein L4/L1 family
GRMZM6G220418	4.49319e-07	0.217762	0.5	0.284	0.01282			Pectinacetylesterase family protein
GRMZM2G140609	4.5176e-07	0.318895	0.858	0.694	0.0128896			Ribosomal protein S12/S23 family protein
GRMZM2G064640	4.68808e-07	0.455358	0.896	0.822	0.013376			Ribosomal protein S4
GRMZM2G168108	4.71008e-07	0.119988	0.189	0.066	0.0134388		CAX7	calcium exchanger 7
GRMZM2G131280	4.71696e-07	0.322721	0.736	0.556	0.0134584	PLATZ-transcription factor 5		PLATZ transcription factor family protein
GRMZM2G403800	4.7265e-07	0.032463	0.038	0.004	0.0134857
GRMZM2G132929	4.72936e-07	0.287602	0.972	0.914	0.0134938	ribosomal proteinS12 (homolog)		Ribosomal protein L7Ae/L30e/S12e/Gadd45 family protein
GRMZM2G156848	4.84406e-07	0.267678	0.774	0.587	0.0138211		TIM10	Tim10/DDP family zinc finger protein
GRMZM2G085892	4.8515e-07	0.20218	0.245	0.1	0.0138423			HCP-like superfamily protein with MYND-type zinc finger
GRMZM2G111022	4.99965e-07	0.297235	0.594	0.389	0.014265
GRMZM2G001606	5.01246e-07	0.108145	0.151	0.047	0.0143016
GRMZM2G164558	5.04507e-07	-0.448908	0.151	0.376	0.0143946			cytochrome b6f complex subunit (petM), putative
AC210013.4_FG019	5.08653e-07	0.383203	0.896	0.82	0.0145129			Ribosomal protein S5 family protein
GRMZM2G012324	5.1233e-07	-0.309872	0.038	0.25	0.0146178		OHP	one helix protein
GRMZM5G855672	5.16502e-07	-0.321606	0.849	0.881	0.0147368	dehydroascorbate reductase like1	DHAR2	dehydroascorbate reductase 2
GRMZM2G181151	5.34207e-07	-0.332719	0.509	0.66	0.015242			ATPase, V1 complex, subunit B protein
GRMZM2G054136	5.36926e-07	0.215879	1	0.995	0.0153196	ribosomal proteinS6a	EMB3010,RPS6B	Ribosomal protein S6e
GRMZM2G138103	5.39658e-07	0.251968	0.811	0.589	0.0153975
GRMZM2G377797	5.56958e-07	0.29648	0.991	0.982	0.0158911			Ribosomal protein S5 domain 2-like superfamily protein
GRMZM2G044800	5.58298e-07	0.294377	0.991	0.991	0.0159294
GRMZM2G178497	5.58441e-07	-0.40174	0.208	0.447	0.0159334
GRMZM2G113181	5.59136e-07	-0.282811	0.057	0.274	0.0159533	mTERF protein domain12	pde191	Mitochondrial transcription termination factor family protein
GRMZM2G034985	5.65861e-07	0.425049	0.406	0.227	0.0161452
GRMZM2G138881	5.66349e-07	0.20946	0.415	0.227	0.0161591			ER lumen protein retaining receptor family protein
GRMZM2G057281	5.67589e-07	-0.479762	0.151	0.377	0.0161945		LHCB3,LHCB3*1	light-harvesting chlorophyll B-binding protein 3
GRMZM2G446515	5.67737e-07	-0.30518	0.132	0.356	0.0161987	BZR-transcription factor 4	BAM7,BMY4	beta-amylase 7
GRMZM2G127648	5.89186e-07	0.35843	0.642	0.445	0.0168106		ATRABA1B,RAB11,RABA1b	RAB GTPase homolog A1B
GRMZM2G365374	5.91412e-07	0.244845	0.491	0.293	0.0168742	heat shock protein70-5	HSC70-5,MTHSC70-2	mitochondrial HSO70 2
GRMZM2G126821	5.94206e-07	0.273779	0.953	0.949	0.0169539	acidic ribosomal protein P40	RPSAb	40s ribosomal protein SA B
AC203535.4_FG002	6.00772e-07	-0.327187	0.189	0.423	0.0171412	NAC-transcription factor 90	anac047,NAC047	NAC domain containing protein 47
GRMZM2G432642	6.02325e-07	-0.261432	0.066	0.285	0.0171856			Leucine-rich repeat protein kinase family protein
GRMZM2G078274	6.04272e-07	-0.318829	0.189	0.435	0.0172411	ARF-transcription factor 3	ARF6	auxin response factor 6
GRMZM2G091383	6.09186e-07	0.364556	0.726	0.556	0.0173813	ribosomal protein S24		Ribosomal protein S24e family protein
GRMZM2G057608	6.21636e-07	0.256318	0.972	0.925	0.0177365			Ribosomal protein S25 family protein
GRMZM2G055151	6.28295e-07	-0.373725	0.255	0.472	0.0179265
GRMZM2G143625	6.31061e-07	0.126165	0.17	0.056	0.0180054	stearoyl-acyl-carrier-protein desaturase3		Plant stearoyl-acyl-carrier-protein desaturase family protein
GRMZM2G155931	6.38991e-07	0.3208	1	0.996	0.0182317			Ribosomal protein L32e
GRMZM2G073054	6.39319e-07	-0.330814	0.208	0.426	0.0182411	starch branching enzyme4	SBE2.2	starch branching enzyme 2.2
GRMZM2G061928	6.41148e-07	-0.282875	0.679	0.813	0.0182932		AtPPa3,PPa3	pyrophosphorylase 3
GRMZM2G451224	6.43481e-07	-0.589832	0.038	0.251	0.0183598	photosystem I H subunit1	PSAH-2,PSAH2,PSI-H	photosystem I subunit H2
GRMZM2G023748	6.44248e-07	0.384535	0.962	0.917	0.0183817			Ribosomal protein L1p/L10e family
GRMZM2G060856	6.48876e-07	0.359509	0.783	0.652	0.0185137			Ribosome associated membrane protein RAMP4
GRMZM2G326066	6.52157e-07	0.317418	0.915	0.796	0.0186073			Ribosomal L27e protein family
GRMZM2G048733	6.54072e-07	-0.279604	0.17	0.404	0.018662	pyrabactin resistance-like protein13	PYL8,RCAR3	regulatory components of ABA receptor 3
GRMZM5G802899	6.5431e-07	0.176567	0.132	0.038	0.0186688
GRMZM2G399284	6.66096e-07	-0.361248	0.443	0.611	0.019005		ATCPN21,CHCPN10,CPN10,CPN20,CPN21	chaperonin 20
GRMZM2G057959	6.81304e-07	0.125951	0.179	0.062	0.019439		PYL5,RCAR8	Polyketide cyclase/dehydrase and lipid transport superfamily protein
GRMZM2G420988	6.83553e-07	0.391329	0.217	0.086	0.0195031
AC216815.3_FG004	6.96331e-07	0.0253882	0.028	0.003	0.0198677
GRMZM2G001938	6.96331e-07	0.0253882	0.028	0.003	0.0198677
GRMZM2G370026	6.98579e-07	0.0252737	0.028	0.003	0.0199319	bZIP-transcription factor 31	AtbZIP5,bZIP5	basic leucine-zipper 5
AC225185.3_FG004	7.11239e-07	-0.307309	0.142	0.366	0.0202931			Plant protein of unknown function (DUF827)
GRMZM2G376061	7.20534e-07	0.473195	0.264	0.118	0.0205583
GRMZM2G047961	7.24174e-07	0.0772981	0.104	0.026	0.0206621			Uncharacterised protein family (UPF0497)
GRMZM2G111872	7.32874e-07	-0.331614	0.425	0.642	0.0209104			Heavy metal transport/detoxification superfamily protein
GRMZM2G001661	7.55915e-07	0.0563445	0.085	0.018	0.0215678		RIC4	ROP-interactive CRIB motif-containing protein 4
GRMZM2G066111	7.61363e-07	-0.241852	1	0.999	0.0217232			hydrogen ion transporting ATP synthases, rotational mechanism;zinc ion binding
GRMZM2G324157	7.80619e-07	0.383136	0.547	0.347	0.0222726			Protein kinase superfamily protein
GRMZM2G034385	7.81679e-07	-0.527122	0.113	0.344	0.0223029		LSH6	Protein of unknown function (DUF640)
GRMZM2G047720	7.93913e-07	-0.352424	0.019	0.216	0.0226519
GRMZM2G086920	8.01807e-07	0.386124	0.792	0.66	0.0228772	ZIM-transcription factor 32	JAZ12,TIFY3B	jasmonate-zim-domain protein 12
GRMZM2G122284	8.03871e-07	0.0563749	0.075	0.015	0.022936		MEE16	RING/U-box superfamily protein
GRMZM2G109056	8.0472e-07	0.242831	0.585	0.356	0.0229603	lipoxygenase4	ATLOX1,LOX1	lipoxygenase 1
GRMZM2G048616	8.21657e-07	-0.399981	0.16	0.396	0.0234435			Aldolase-type TIM barrel family protein
GRMZM2G180659	8.32717e-07	0.190084	0.217	0.084	0.0237591	Lysine histidine transporter 2	LHT1	lysine histidine transporter 1
GRMZM2G163561	8.43076e-07	0.297684	0.943	0.884	0.0240546			Ribosomal protein S12/S23 family protein
GRMZM2G155626	8.62387e-07	0.136711	0.264	0.112	0.0246056			Formyl transferase
GRMZM2G166044	8.65091e-07	0.0175456	0.019	0.001	0.0246828
GRMZM2G411766	8.65091e-07	0.0175456	0.019	0.001	0.0246828	WRKY-transcription factor 86
GRMZM2G067830	8.78705e-07	0.183936	0.311	0.143	0.0250712			SBP (S-ribonuclease binding protein) family protein
GRMZM2G300133	8.81741e-07	0.119887	0.16	0.052	0.0251578	thick tassel dwarf1	ATCLV1,CLV1,FAS3,FLO5	Leucine-rich receptor-like protein kinase family protein
GRMZM2G146422	8.94319e-07	0.183911	0.33	0.157	0.0255167
GRMZM2G129147	9.0424e-07	-0.268409	0.179	0.416	0.0257998	GRF-transcription factor 5
GRMZM2G058754	9.14089e-07	0.0598795	0.066	0.012	0.0260808
GRMZM2G072315	9.15403e-07	0.282528	0.981	0.959	0.0261183	mouse transplantation antigen homolog2		Ribosomal protein L13 family protein
GRMZM2G132121	9.15548e-07	0.231644	0.991	0.985	0.0261224	ribosomal protein S27c	ARS27A,RS27A	ribosomal protein S27
GRMZM2G092663	9.16401e-07	0.322467	0.811	0.684	0.0261468			Ribosomal protein S5 family protein
GRMZM2G364069	9.38507e-07	-0.266867	0.981	0.99	0.0267775	chaperone DNA J2	ATJ2,J2	DNAJ homologue 2
GRMZM2G063897	9.43857e-07	0.154778	0.283	0.125	0.0269301		NCRK	Protein kinase superfamily protein
GRMZM2G370405	9.66887e-07	0.0454696	0.057	0.009	0.0275872			Protein of unknown function, DUF538
GRMZM2G085176	9.94542e-07	0.0778464	0.085	0.019	0.0283763
GRMZM2G008234	1.00211e-06	-0.402899	0.094	0.32	0.0285923	AP2-EREBP-transcription factor 114	ANT,CKC,CKC1,DRG	Integrase-type DNA-binding superfamily protein
GRMZM2G001577	1.00225e-06	0.245137	0.321	0.156	0.0285961		AtGRF8,GRF8	growth-regulating factor 8
GRMZM2G145444	1.01789e-06	0.316577	0.962	0.85	0.0290425	MYB-transcription factor 50	ATMYB44,ATMYBR1,MYB44,MYBR1	myb domain protein r1
GRMZM2G003947	1.02485e-06	-0.411035	0.349	0.584	0.0292409
GRMZM2G083642	1.02548e-06	0.219755	0.981	0.946	0.029259		SNRNP-G	probable small nuclear ribonucleoprotein G
GRMZM2G127386	1.04898e-06	-0.281872	0.783	0.903	0.0299296		SP1L2	SPIRAL1-like2
GRMZM5G896260	1.05016e-06	0.318259	0.387	0.209	0.0299632		IAGLU	indole-3-acetate beta-D-glucosyltransferase
GRMZM2G020016	1.0519e-06	0.404965	0.462	0.257	0.0300128	AP2-EREBP-transcription factor 42	ATERF12,ERF12	ERF domain protein 12
GRMZM2G133764	1.06745e-06	0.230656	0.877	0.751	0.0304564
GRMZM2G030831	1.10603e-06	-0.249723	0.028	0.229	0.0315572		CYP89A6	cytochrome P450, family 87, subfamily A, polypeptide 6
GRMZM2G080191	1.11566e-06	0.051522	0.066	0.012	0.031832
GRMZM2G029587	1.13134e-06	0.0507292	0.066	0.012	0.0322795			Core-2/I-branching beta-1,6-N-acetylglucosaminyltransferase family protein
GRMZM2G113720	1.13838e-06	0.288543	0.972	0.935	0.0324802			Ribosomal protein L18ae/LX family protein
GRMZM2G416622	1.14116e-06	-0.26456	0.028	0.233	0.0325597
GRMZM2G122715	1.14292e-06	-0.268947	0.047	0.251	0.0326098		CaS	calcium sensing receptor
GRMZM2G119809	1.15619e-06	0.26024	0.925	0.828	0.0329884	acidic ribosomal protein P2a		60S acidic ribosomal protein family
GRMZM2G057093	1.15648e-06	0.0732981	0.094	0.022	0.0329967	chitinase17
GRMZM2G169360	1.17444e-06	0.194566	0.396	0.204	0.033509
GRMZM2G314898	1.17548e-06	0.258114	0.651	0.45	0.0335387			HXXXD-type acyl-transferase family protein
GRMZM2G086882	1.18001e-06	0.257327	0.925	0.783	0.0336679		ADK1	adenylate kinase 1
GRMZM2G085019	1.1834e-06	0.271942	0.491	0.292	0.0337647	NADP malic enzyme3	ATNADP-ME4,NADP-ME4	NADP-malic enzyme 4
GRMZM2G094051	1.19113e-06	0.304906	0.981	0.944	0.0339853			Ribosomal protein L30/L7 family protein
GRMZM2G140116	1.20587e-06	0.261266	0.981	0.942	0.0344058	60S ribosomal protein L14		Ribosomal protein L14
GRMZM2G374074	1.20913e-06	0.205636	0.33	0.163	0.034499
GRMZM2G377168	1.21004e-06	-0.556047	0.132	0.347	0.0345248			Photosystem II 5 kD protein
GRMZM2G112865	1.21287e-06	0.219237	0.708	0.525	0.0346056			Ribosomal protein L17 family protein
GRMZM2G339503	1.266e-06	0.255466	0.953	0.868	0.0361215			Mitochondrial outer membrane translocase complex, subunit Tom7
GRMZM2G341762	1.26843e-06	0.0252737	0.028	0.003	0.0361909
GRMZM2G137551	1.27629e-06	0.0249305	0.028	0.003	0.0364152
GRMZM2G108991	1.28361e-06	-0.360488	0.142	0.361	0.0366241		ATB\' ALPHA	Protein phosphatase 2A regulatory B subunit family protein
GRMZM2G325513	1.28559e-06	0.0651086	0.075	0.016	0.0366805
GRMZM5G805627	1.32522e-06	0.217648	1	0.98	0.0378112	maize CRY1 homolog1		Ribosomal protein S11 family protein
GRMZM2G072653	1.32943e-06	0.288824	0.575	0.356	0.0379314	allene oxide synthesis4	AOS,CYP74A,DDE2	allene oxide synthase
GRMZM2G145412	1.33294e-06	-0.51483	0.821	0.898	0.0380315	ZIM-transcription factor 18
GRMZM2G079381	1.33364e-06	0.205076	0.396	0.207	0.0380514	nitrite reductase2	ATHNIR,NIR,NIR1	nitrite reductase 1
GRMZM2G007587	1.35497e-06	0.157828	0.302	0.14	0.0386599			Galactose oxidase/kelch repeat superfamily protein
GRMZM2G089425	1.35657e-06	0.137321	0.217	0.085	0.0387058
GRMZM5G876379	1.3612e-06	-0.35978	0.915	0.957	0.0388377
GRMZM2G358956	1.36879e-06	0.203976	0.575	0.36	0.0390543
GRMZM2G370777	1.36955e-06	-0.369053	0.613	0.736	0.0390761	tunicate1
GRMZM2G044902	1.387e-06	-0.423561	0.642	0.777	0.0395738	LBD-transcription factor 6
GRMZM2G166944	1.40521e-06	-0.497697	0.292	0.553	0.0400934	xyloglucan endo-transglycosylase/hydrolase4	XTH25,XTR3	xyloglucan endotransglucosylase/hydrolase 25
GRMZM2G099297	1.41807e-06	0.0580011	0.038	0.005	0.0404603	flavonoid O-methyltransferase 5		O-methyltransferase family protein
GRMZM2G146677	1.42227e-06	0.167785	0.34	0.167	0.0405801	glutamate-oxaloacetic transaminase3
GRMZM2G033109	1.43566e-06	0.161592	0.292	0.134	0.0409624
GRMZM2G474769	1.44557e-06	-0.277773	0.132	0.347	0.0412449	late hypocotyl elongation protein ortholog1	CCA1	circadian clock associated 1
GRMZM5G839384	1.47148e-06	0.032463	0.038	0.005	0.0419842
GRMZM2G032564	1.47453e-06	0.264005	0.962	0.936	0.0420712			Ribosomal protein L34e superfamily protein
GRMZM2G399112	1.48686e-06	-0.310607	0.151	0.368	0.042423
GRMZM2G327564	1.51403e-06	0.225463	0.991	0.973	0.0431982			Translation protein SH3-like family protein
GRMZM2G029048	1.5186e-06	0.199351	0.594	0.352	0.0433288	phenylalanine ammonia lyase9	ATPAL1,PAL1	PHE ammonia lyase 1
GRMZM2G135027	1.52561e-06	0.120726	0.189	0.069	0.0435288		LPAT5	lysophosphatidyl acyltransferase 5
GRMZM2G181371	1.54519e-06	-1.28981	0.377	0.598	0.0440874
GRMZM2G393337	1.584e-06	-0.367455	0.34	0.556	0.0451948		HMG1,HMGR1	hydroxy methylglutaryl CoA reductase 1
GRMZM2G477325	1.58966e-06	0.396578	0.726	0.527	0.0453562	proteolipid membrane potential regulator5	RCI2A	Low temperature and salt responsive protein family
GRMZM2G096904	1.62032e-06	0.27788	0.509	0.308	0.0462311
GRMZM2G133400	1.6455e-06	-0.31955	0.104	0.319	0.0469495			Uncharacterised protein family (UPF0114)
GRMZM2G368126	1.65263e-06	0.0883637	0.132	0.039	0.0471529
GRMZM2G098290	1.65272e-06	-0.317252	0.16	0.386	0.0471554	glutamine synthetase1	ATGSL1,GLN2,GS2	glutamine synthetase 2
GRMZM2G310548	1.66748e-06	0.325484	0.434	0.23	0.0475765
GRMZM2G119258	1.66877e-06	-0.251749	0.217	0.445	0.0476133			Adenine nucleotide alpha hydrolases-like superfamily protein
GRMZM2G134878	1.67437e-06	0.267046	0.84	0.675	0.0477733
GRMZM2G146614	1.67976e-06	-0.437099	0.792	0.865	0.047927	b-box17	BBX32	B-box 32
GRMZM2G002825	1.68261e-06	-0.241149	0.953	0.969	0.0480083	actin depolymerizing factor10	ADF4,ATADF4	actin depolymerizing factor 4
GRMZM2G011213	1.68882e-06	-0.446439	0.321	0.515	0.0481854			Mitochondrial glycoprotein family protein
GRMZM2G055970	1.70701e-06	-0.30122	0.792	0.843	0.0487045			Single-stranded nucleic acid binding R3H protein
GRMZM2G038677	1.73312e-06	0.0627414	0.075	0.016	0.0494493

## Sheet: Table S3
Supplementary table 3. Overlap of genes upregulated among WOX3-positive cells, the developing ligule, and the leaf primordium margin.
Gene ID	Up-reulgated in ligule (LCM, adaxial epidermis) [Johnston et al. 2014]	Up-regulated in leaf margin [Conklin et al. 2021]	Up in scRNA-Seq (WOX3-expressing cells) [This study]	Maize gene name	Maize annotation	Arabidopsis gene name	Arabidopsis annotation
GRMZM5G821709	yes	no	yes
GRMZM2G015983	yes	no	yes		hypothetical protein LOC100304305	ATFT1,ATFUT1,FT1,MUR2	fucosyltransferase 1
GRMZM2G413897	yes	no	yes		16.9 kDa class I heat shock protein 2		HSP20-like chaperones superfamily protein
GRMZM2G135452	yes	no	yes	AP2-EREBP-transcription factor 72	ethylene response factor 1 (LOC100285966), mRNA		Integrase-type DNA-binding superfamily protein
GRMZM2G424112	yes	no	yes
GRMZM2G073540	yes	no	yes	stearoyl-acyl-carrier-protein desaturase7
GRMZM2G058588	yes	no	yes	SBP-transcription factor 28
GRMZM2G022972	yes	no	yes
GRMZM2G103512	yes	no	yes		Putative uncharacterized protein	GLP5	germin-like protein 5
GRMZM2G062724	yes	no	yes		hypothetical protein LOC100192089		CHY-type/CTCHY-type/RING-type Zinc finger protein
GRMZM2G024476	yes	no	yes	cytokinin oxidase4b		ATCKX5,ATCKX6,CKX5	cytokinin oxidase 5
GRMZM2G041344	yes	no	yes
GRMZM2G075988	yes	no	yes	OVATE-transcription factor 4	plant-specific domain TIGR01568 family protein	ATOFP2,OFP2	ovate family protein 2
GRMZM2G169372	yes	no	yes	dehydrin13	dehydrin 13		0
GRMZM2G101499	yes	no	yes	SBP-domain protein3	SBP-domain protein3	SPL8	squamosa promoter binding protein-like 8
GRMZM2G016890	yes	no	yes	beta glucosidase1	glu1	BGLU15	beta glucosidase 15
GRMZM2G036297	yes	no	yes	liguleless1	liguleless1
GRMZM2G017606	yes	no	yes	SHI/STY (SRS)-transcription factor 3	SHI	SRS7	SHI-related sequence 7
GRMZM2G050080	yes	no	yes	small auxin up RNA52			SAUR-like auxin-responsive protein family
GRMZM2G004106	yes	no	yes
GRMZM2G129954	yes	no	yes		LOC541632	ARR9,ATRR4	response regulator 9
GRMZM5G817173	yes	no	yes	cytokinin oxidase 4	hypothetical protein LOC100272805	ATCKX5,ATCKX6,CKX5	cytokinin oxidase 5
GRMZM2G131912	yes	no	yes		pectate lyase 8		Pectin lyase-like superfamily protein
GRMZM2G053627	yes	no	yes		hypothetical protein LOC100277316
GRMZM2G028413	yes	no	yes		hypothetical protein LOC100191259		GDSL-like Lipase/Acylhydrolase superfamily protein
GRMZM5G816457	yes	no	yes	WRKY-transcription factor 72	hypothetical protein LOC100383070	ATWRKY2,WRKY2	WRKY DNA-binding protein 2
GRMZM2G426613	yes	no	yes
GRMZM2G029692	yes	no	yes		Putative uncharacterized protein		Protein kinase superfamily protein
GRMZM2G159500	yes	no	yes	NAC-transcription factor 29	GRAB2 protein	ANAC087	Arabidopsis NAC domain containing protein 87
GRMZM2G046474	yes	no	yes		hypothetical protein LOC100278460		Phototropic-responsive NPH3 family protein
GRMZM2G409974	yes	no	yes	ARR-B-transcription factor 2	hypothetical protein LOC100191412	ARR12,RR12	response regulator 12
GRMZM5G834837	yes	no	yes		hypothetical protein LOC100273136		Serine protease inhibitor (SERPIN) family protein
GRMZM2G055585	yes	no	yes		hypothetical protein LOC100279398		Glycosyl hydrolase superfamily protein
GRMZM2G093405	yes	no	yes		hypothetical protein LOC100273729		Protein of unknown function, DUF538
GRMZM2G056407	yes	no	yes	fused leaves1	MYB94	ATMYB30,MYB30	myb domain protein 30
GRMZM2G101511	yes	no	yes	teosinte glume architecture1	Teosinte glume architecture 1		Squamosa promoter-binding protein-like (SBP domain) transcription factor family protein
GRMZM2G003715	yes	no	yes	NAC-transcription factor 61	hypothetical protein LOC100383037
GRMZM2G016734	yes	no	yes		hypothetical protein LOC100273261		Chaperone DnaJ-domain superfamily protein
GRMZM2G361064	yes	no	yes	alpha expansin5	alpha-expansin 5	AT-EXP10,ATEXP10,ATEXPA10,ATHEXP ALPHA 1.1,EXP10,EXPA10	expansin A10
GRMZM2G141975	yes	no	yes		hypothetical protein LOC100304174 (LOC100304174), mRNA	ATOPT4,OPT4	oligopeptide transporter 4
GRMZM2G050933	yes	no	yes		CYCD6
GRMZM2G029720	yes	no	yes		hypothetical protein LOC100193400
GRMZM5G856297	yes	no	yes		hypothetical protein LOC100193383
GRMZM2G101024	yes	no	yes		Putative uncharacterized protein
GRMZM2G181227	yes	no	yes		CHY1	CHY1	beta-hydroxyisobutyryl-CoA hydrolase 1
GRMZM2G072117	yes	no	yes		AT-hook protein 1		AT hook motif DNA-binding family protein
GRMZM2G527028	yes	no	yes
GRMZM2G079805	yes	no	yes	vestigial glume1			Cyclopropane-fatty-acyl-phospholipid synthase
GRMZM2G099239	yes	no	yes		hypothetical protein LOC100192691		Remorin family protein
GRMZM2G171620	yes	no	yes		hypothetical protein LOC100382635	ALE2	Protein kinase superfamily protein
GRMZM2G019686	yes	no	yes		flp1	FLP1	FPF1-like protein 1
GRMZM2G086920	yes	no	yes	ZIM-transcription factor 32	hypothetical protein LOC100384736	JAZ12,TIFY3B	jasmonate-zim-domain protein 12
GRMZM2G157873	yes	no	yes	pectin methylesterase inhibitor22	pectinesterase inhibitor domain containing protein
GRMZM2G069028	yes	yes	yes	narrow sheath1	WUSCHEL-related homeobox 3A (Narrow sheath protein 1)	PRS,PRS1,WOX3	Homeodomain-like superfamily protein
GRMZM2G122537	yes	yes	yes	WUSCHEL homeobox 3A	putative wuschel homeobox protein	PRS,PRS1,WOX3	Homeodomain-like superfamily protein
GRMZM2G101682	yes	yes	yes	GRMZM2G101682	hypothetical protein LOC100273333
GRMZM2G118490	yes	yes	yes		hypothetical protein LOC100304308
GRMZM2G028252	yes	yes	yes		hypothetical protein LOC100275059
GRMZM2G127251	no	yes	yes	hydroxycinnamoyltransferase3	hypothetical protein LOC100274269	HCT	hydroxycinnamoyl-CoA shikimate/quinate hydroxycinnamoyl transferase
GRMZM2G140083	no	yes	yes	WUSCHEL-related homeobox 3b
AC201740.3_FG003	no	yes	yes
GRMZM2G011832	no	yes	yes	C2C2-Dof-transcription factor 32
GRMZM2G142999	no	yes	yes	ABI3-VP1-transcription factor 38		NGA2	AP2/B3-like transcriptional factor family protein
GRMZM2G166711	no	yes	yes				Chloroplast-targeted copper chaperone protein
GRMZM2G064903	no	yes	yes	VQ motif-transcription factor60	DNA-binding WRKY		VQ motif-containing protein
GRMZM2G477872	no	yes	yes			ATPDR11,PDR11	pleiotropic drug resistance 11
GRMZM2G023921	no	yes	yes	VQ motif-transcription factor13	DNA-binding WRKY		VQ motif-containing protein
GRMZM2G148404	no	yes	yes		hypothetical protein LOC100381686
GRMZM2G488001	no	yes	yes
GRMZM2G067223	no	yes	yes
GRMZM2G300133	no	yes	yes	thick tassel dwarf1		ATCLV1,CLV1,FAS3,FLO5	Leucine-rich receptor-like protein kinase family protein
GRMZM2G097989	no	yes	yes	glutathione transferase41	glutathione transferase41	ATGSTU8,GSTU8	glutathione S-transferase TAU 8
GRMZM2G077752	no	yes	yes	lateral root primordia1		LRP1	Lateral root primordium (LRP) protein-related
GRMZM2G008834	no	yes	yes		hypothetical protein LOC100280395		Galactose oxidase/kelch repeat superfamily protein
GRMZM2G022679	no	yes	yes	gibberellin 2-oxidase3		ATGA2OX1,GA2OX1	Arabidopsis thaliana gibberellin 2-oxidase 1
GRMZM2G152591	no	yes	yes		hypothetical protein LOC100193848
GRMZM2G125095	no	yes	yes	ABI3-VP1-transcription factor 34
GRMZM2G082227	no	yes	yes	ABI3-VP1-transcription factor 8		NGA3	AP2/B3-like transcriptional factor family protein
GRMZM2G075492	no	yes	yes	xyloglucan galactosyltransferase1		KAM1,MUR3	Exostosin family protein
GRMZM2G163761	no	yes	yes	knotted interacting protein1	knotted interacting protein1	BLH11	BEL1-like homeodomain 11
GRMZM2G145690	no	yes	yes	Homeobox-transcription factor 71		ATHDG11,EDT1,HDG11	homeodomain GLABROUS 11
GRMZM2G412885	yes	yes	no		hypothetical protein LOC100273918		Protein kinase superfamily protein
GRMZM2G070442	yes	yes	no		hypothetical protein LOC100276675		Domain of unknown function (DUF966)

## Sheet: Table S4
Supplementary Table 4. Oligonucleotides used in this study
Oligonucleotide name	Sequence	Purpose	Previous publication DOI (if applicable)
JWS187F	gacccagcaacacaagatgtaaaatag	FPF1-LIKE (GRMZM2G019686) RNA in situ hybridization probe synthesis	10.1073/pnas.2018788117
JWS187R	tcggctgggagcgctactac	FPF1-LIKE (GRMZM2G019686) RNA in situ hybridization probe synthesis	10.1073/pnas.2018788117
JWS198F	cacgcacgagcccacgatataac	RALF-LIKE (GRMZM2G095164) RNA in situ hybridization probe synthesis
JWS198R	tctaaaccactaatccgaacgctg	RALF-LIKE (GRMZM2G095164) RNA in situ hybridization probe synthesis
JWS205F	agctccagcataccgaaatagg	GA2OX3 (GRMZM2G022679) RNA in situ hybridization probe synthesis
JWS205R	gaccaggtgttccgcgtgaa	GA2OX3 (GRMZM2G022679) RNA in situ hybridization probe synthesis
JWS206F	tactggagccatatcagttcgtg	NGA2-LIKE (GRMZM2G142999) RNA in situ hybridization probe synthesis
JWS206R	gtcatcccaaagcagcacgc	NGA2-LIKE (GRMZM2G142999) RNA in situ hybridization probe synthesis
NS1/2_probe_F	ctaacagcagcgccaccgt	NS1/2 RNA in situ hybridization probe synthesis	10.1242/dev.01164
NS1/2_probe_R	agctgcccgatgccg	NS1/2 RNA in situ hybridization probe synthesis	10.1242/dev.01164
JWS375F	ggcctctccccactacatgc	WOX3A/B 5’ RNA in situ hybridization probe synthesis
JWS375R	cacctgctggccctgctg	WOX3A/B 5’ RNA in situ hybridization probe synthesis
JWS376F	ggtgggcgacgtcgtggac	WOX3A/B 3’ RNA in situ hybridization probe synthesis
JWS376R	ggtctagcgtcttgagcggc	WOX3A/B 3’ RNA in situ hybridization probe synthesis
Cuc2-F1	taccatttcctccccagctc	CUC2 RNA in situ hybridization probe synthesis	10.1105/tpc.114.132688
Cuc2-R1	gaacgacgacccagtcactt	CUC2 RNA in situ hybridization probe synthesis	10.1105/tpc.114.132688
PHB_F1	gtgccgaatgctgcttcag	PHB RNA in situ hybridization probe synthesis	10.1105/tpc.114.132688
PHB_R1	tggatccgtctttgcatcc	PHB RNA in situ hybridization probe synthesis	10.1105/tpc.114.132688
ARF3_F1	aaccattttctgctggttcg	ARF3 RNA in situ hybridization probe synthesis	10.1105/tpc.114.132688
ARF3_R1	cacactacgcaacacagcct	ARF3 RNA in situ hybridization probe synthesis	10.1105/tpc.114.132688
CR-WOX3	tgctggatctgcgacgcgtt	gRNA sequence for WOX3A/B genome editing
JWS229	atggaggtggagctgggtta	NS1-specific primer for ns1-R genotyping	10.1242/dev.01164
JWS230	caggtagcgtcacacacaaac	NS1-specific primer for ns1-R genotyping	10.1242/dev.01164
JWS235	tagacacacggcaaagaacg	CACTA element-specific primer for ns1-R genotyping	10.1242/dev.01164
JWS377F	agcatcctccatgccgcag	NS2-specific primer for ns2-R genotyping	10.1242/dev.01164
JWS377R	cacttgagacgatgaccgaatctactagc	NS2-specific primer for ns2-R genotyping	10.1242/dev.01164
JWS380	ggtgggcgacgtcgtggac	WOX3A genotyping primers
JWS381	cagcagggccagcaggtg	WOX3A genotyping primers
WOX3B_F2	tcacctccacaatgcaagcaaac	WOX3B genotyping primers
WOX3B_R1	ctgtaagtgaaccgtcgtgtag	WOX3B genotyping primers

## Sheet: Table S5
Supplementary Table 5. Results of EdgeR two-sided Fisher's Exact test to detect differentially expressed genes between adaxial and abaxial leaf domains. Data from Knauer et al. 2021. A higher log2(fold-change) indicates higher expression in the adaxial domain.
Gene ID	log2(fold-change)	logCPM	p-value	FDR	Maize gene name	Arabidopsis gene name	Arabidopsis annotation
GRMZM2G152591	-3.9813	7.94957	2.0575e-57	3.76692e-53
GRMZM5G845891	-4.32222	4.84865	6.76821e-55	6.18981e-51	microRNA166n
GRMZM2G118250	4.23542	5.51671	9.63395e-54	5.86981e-50	indeterminate gametophyte1	AS2	Lateral organ boundaries (LOB) domain family protein
GRMZM2G123972	-4.47162	5.76539	1.92657e-50	8.823e-47
GRMZM2G082264	-4.9098	3.57479	4.43452e-50	1.62014e-46	milkweed pod1	KAN,KAN1	Homeodomain-like superfamily protein
GRMZM2G110107	4.13817	4.57075	5.83162e-39	1.77679e-35		AtIDD14,IDD14	indeterminate(ID)-domain 14
GRMZM5G887276	3.93321	3.79555	1.61931e-38	4.2319e-35	G2-like-transcription factor 48		Homeodomain-like superfamily protein
GRMZM2G070865	-4.54583	3.04706	2.6514e-34	6.05724e-31	G2-like-transcription factor 29	KAN2	Homeodomain-like superfamily protein
GRMZM2G056120	-2.83558	5.14569	2.68875e-31	5.46548e-28	ARF-transcription factor 11	ARF3,ETT	Transcriptional factor B3 family protein / auxin-responsive factor AUX/IAA-related
GRMZM2G096372	-5.02604	5.38061	3.68602e-30	6.74753e-27
GRMZM2G133806	3.07336	4.03481	1.79452e-29	2.97563e-26	ig1-as2 like1	AS2	Lateral organ boundaries (LOB) domain family protein
GRMZM2G060834	-4.10362	4.02289	2.66389e-29	4.0534e-26	G2-like-transcription factor 47	KAN2	Homeodomain-like superfamily protein
GRMZM2G024104	-3.37027	4.32688	4.46118e-28	6.2735e-25	glutamine synthetase2	ATGSR2,GSR2	glutamine synthase clone F11
GRMZM2G150351	-4.74196	2.53999	4.98763e-27	6.51765e-24
GRMZM2G030710	-3.01461	6.692	1.35443e-26	1.64574e-23	ARF-transcription factor 24	ARF3,ETT	Transcriptional factor B3 family protein / auxin-responsive factor AUX/IAA-related
GRMZM5G816289	-2.6652	5.50187	3.8951e-26	4.45721e-23		LSH6	Protein of unknown function (DUF640)
GRMZM5G874163	-2.46288	6.19861	5.08629e-26	5.47504e-23	ARF-transcription factor 26	ARF3,ETT	Transcriptional factor B3 family protein / auxin-responsive factor AUX/IAA-related
GRMZM6G037947	-3.98224	2.60691	1.17659e-25	1.19875e-22
GRMZM2G011463	3.04182	5.54275	3.17895e-25	3.0605e-22	small auxin up RNA60		SAUR-like auxin-responsive protein family
GRMZM2G166946	2.74812	4.38002	4.24509e-25	3.88577e-22	TCP-transcription factor 30	TCP5	TEOSINTE BRANCHED 1, cycloidea and PCF transcription factor 5
GRMZM2G141955	-3.75112	3.26801	6.03323e-25	5.25069e-22	C2C2-YABBY-transcription factor 11	YAB5	plant-specific transcription factor YABBY family protein
GRMZM2G032095	3.14403	6.12026	2.58711e-23	2.15276e-20		KCS17	3-ketoacyl-CoA synthase 17
AC189879.3_FG003	2.57221	5.57667	1.04336e-22	8.26845e-20	argonaute101	AGO10,PNH,ZLL	Stabilizer of iron transporter SufD / Polynucleotidyl transferase
GRMZM2G512113	2.40389	6.25387	1.30561e-22	9.98111e-20
GRMZM2G038497	4.40088	2.5985	2.60071e-22	1.90174e-19		ZPR3	protein binding
GRMZM2G004131	3.02783	4.38544	2.86559e-22	2.01849e-19		GGR	geranylgeranyl reductase
GRMZM2G007953	3.95385	2.52352	4.49257e-22	3.04089e-19		WAT1	Walls Are Thin 1
GRMZM2G175827	-5.13604	1.79306	9.75115e-21	6.36745e-18	kanadi3	KAN2	Homeodomain-like superfamily protein
GRMZM2G163406	2.80299	4.98328	1.72123e-20	1.08455e-17
GRMZM2G303244	2.74719	3.84884	2.07521e-20	1.26783e-17	mechanosensitive channel of small conductance-like4	MSL4	mechanosensitive channel of small conductance-like 4
GRMZM2G377694	-3.83246	3.63262	2.85168e-20	1.68113e-17
GRMZM2G061723	-3.3946	2.64646	6.15434e-20	3.51434e-17
GRMZM2G129266	3.70135	2.46408	8.79246e-20	4.87073e-17	hydroxycinnamoyltransferase13		HXXXD-type acyl-transferase family protein
GRMZM2G114788	3.11054	3.00226	3.27053e-19	1.75868e-16
GRMZM2G145909	2.59486	3.55642	3.77136e-19	1.96966e-16			sequence-specific DNA binding transcription factors
GRMZM2G062504	3.54124	2.91792	8.84059e-19	4.49023e-16		ZPR3	protein binding
GRMZM2G084014	3.44808	2.6956	3.30579e-18	1.63586e-15		NTT,WIP2	C2H2-type zinc finger family protein
GRMZM2G130149	-2.24428	4.53584	5.40301e-18	2.59854e-15	MYB-transcription factor 56	ATMYB48,ATMYB48-1,ATMYB48-2,ATMYB48-3,MYB48	myb domain protein 48
GRMZM2G147268	-2.4831	3.61111	6.21289e-18	2.91169e-15		THA1	threonine aldolase 1
GRMZM2G377217	4.10006	1.98739	2.9805e-17	1.36231e-14	WRKY-transcription factor 98		WRKY family transcription factor
GRMZM2G393433	4.35164	2.00498	4.51558e-17	2.01592e-14	NAC-transcription factor 119	ANAC098,ATCUC2,CUC2	NAC (No Apical Meristem) domain transcriptional regulator superfamily protein
GRMZM2G079080	2.33729	4.00917	5.14074e-17	2.23786e-14	argonaute10b	AGO10,PNH,ZLL	Stabilizer of iron transporter SufD / Polynucleotidyl transferase
GRMZM2G056400	-4.7073	1.50928	5.49526e-17	2.33891e-14	KANADI1	KAN2	Homeodomain-like superfamily protein
GRMZM2G086474	-2.21648	3.88253	6.55949e-17	2.72628e-14	bHLH-transcription factor 134		basic helix-loop-helix (bHLH) DNA-binding superfamily protein
GRMZM5G879116	2.83048	2.93067	7.166e-17	2.91357e-14			Sec14p-like phosphatidylinositol transfer family protein
GRMZM2G102802	2.28604	3.76222	9.65059e-17	3.82061e-14
GRMZM2G346920	2.6677	3.15441	9.82353e-17	3.82061e-14	ZF-HD transcription factor homolog3	ATHB22,HB22,MEE68	homeobox protein 22
GRMZM2G111537	3.57036	2.71865	1.0941e-16	4.15245e-14			Adenine nucleotide alpha hydrolases-like superfamily protein
GRMZM2G378604	-4.32769	1.86506	1.22008e-16	4.55284e-14			Major facilitator superfamily protein
GRMZM2G437460	-2.65609	5.98163	2.04486e-16	7.46069e-14	ARF-transcription factor 12	ARF3,ETT	Transcriptional factor B3 family protein / auxin-responsive factor AUX/IAA-related
GRMZM5G813343	3.25564	4.81678	4.26355e-16	1.52742e-13
GRMZM2G447632	2.69069	4.15264	6.05089e-16	2.12751e-13	glutathione transferase20	ATGSTU18,GST29,GSTU18	glutathione S-transferase TAU 18
GRMZM2G441325	-1.87401	5.25545	2.05773e-15	7.10739e-13	ARF-transcription factor 23	ARF3,ETT	Transcriptional factor B3 family protein / auxin-responsive factor AUX/IAA-related
GRMZM2G083526	-2.68058	4.1049	2.76568e-15	9.38004e-13		CER3,FLP1,WAX2,YRE	Fatty acid hydroxylase superfamily
GRMZM2G152975	-4.38716	1.30834	2.86576e-15	9.54197e-13			GroES-like zinc-binding dehydrogenase family protein
GRMZM2G341959	-2.16498	4.40419	4.10037e-15	1.3388e-12		ATST2A,ST2A	sulfotransferase 2A
GRMZM2G389567	2.36576	3.95575	8.41881e-15	2.7012e-12
GRMZM2G317262	2.98028	2.45781	1.98239e-14	6.24246e-12			F-box family protein
GRMZM2G039934	4.42769	1.35536	6.44151e-14	1.98708e-11		PXY	Leucine-rich repeat protein kinase family protein
GRMZM2G126413	6.55344	0.887654	6.52286e-14	1.98708e-11	VQ motif-transcription factor40		VQ motif-containing protein
GRMZM2G330302	1.89467	4.29509	9.22378e-14	2.76388e-11	ustilago maydis induced8		CTP synthase family protein
GRMZM2G119650	-2.57881	4.98516	1.13595e-13	3.36226e-11			Galactose oxidase/kelch repeat superfamily protein
GRMZM2G099049	3.3231	1.90347	1.39322e-13	4.03453e-11			Dormancy/auxin associated family protein
GRMZM2G431030	3.21699	2.28625	1.9673e-13	5.62866e-11
GRMZM2G014558	3.10614	2.45829	4.23832e-13	1.19281e-10		ATCSLE1,CSLE1	cellulose synthase like E1
GRMZM2G045243	3.91671	3.02273	5.24576e-13	1.45457e-10	small auxin up RNA22		SAUR-like auxin-responsive protein family
GRMZM2G150859	2.71872	2.90015	5.35159e-13	1.46015e-10
GRMZM2G113668	-2.29388	3.00301	6.26586e-13	1.68608e-10			Domain of unknown function (DUF303)
GRMZM2G114552	-1.92113	6.30587	1.31723e-12	3.49819e-10
GRMZM2G064954	-2.3503	4.91457	1.35733e-12	3.55271e-10			Galactose oxidase/kelch repeat superfamily protein
GRMZM2G079727	3.10173	2.66617	1.63849e-12	4.22381e-10	MADS-transcription factor 36`	AGL8,FUL	AGAMOUS-like 8
GRMZM2G143625	2.91333	2.839	1.79211e-12	4.5461e-10	stearoyl-acyl-carrier-protein desaturase3		Plant stearoyl-acyl-carrier-protein desaturase family protein
GRMZM2G125976	-2.37789	3.66729	2.03039e-12	5.08501e-10	Homeobox-transcription factor 76	BLH9,BLR,HB-6,LSN,PNY,RPL,VAN	POX (plant homeobox) family protein
GRMZM2G035944	-3.88026	2.26637	3.62477e-12	8.94531e-10	TCP-transcription factor 7	TCP5	TEOSINTE BRANCHED 1, cycloidea and PCF transcription factor 5
GRMZM2G116646	-3.52201	3.67941	5.13597e-12	1.2532e-09	C2C2-YABBY-transcription factor 5	YAB2	Plant-specific transcription factor YABBY family protein
GRMZM2G056988	3.2081	2.45126	6.01674e-12	1.44844e-09	FCS-like zinc finger25	ATJ2,J2	DNAJ homologue 2
GRMZM2G071620	4.85741	1.31237	6.98851e-12	1.65999e-09	Zea mays MADS31	AGL4,SEP2	K-box region and MADS-box transcription factor family protein
GRMZM2G142962	2.14941	3.15893	9.97575e-12	2.33967e-09	Homeobox-transcription factor 129	HAT14	homeobox from Arabidopsis thaliana
GRMZM2G113235	4.27566	1.02211	1.11976e-11	2.59245e-09
GRMZM2G050137	-2.34376	4.40589	1.33332e-11	3.04005e-09	GNAT-transcription factor 35		Acyl-CoA N-acyltransferases (NAT) superfamily protein
GRMZM2G074543	1.78491	4.4128	1.36731e-11	3.09282e-09	yabby9	AFO,FIL,YAB1	Plant-specific transcription factor YABBY family protein
GRMZM2G079491	-1.98388	4.05332	1.74462e-11	3.8802e-09			Protein of unknown function (DUF594)
GRMZM2G177693	2.53069	2.43022	2.48506e-11	5.4858e-09		AtIDD7,IDD7	indeterminate(ID)-domain 7
GRMZM2G019356	2.26215	3.90356	2.64067e-11	5.74703e-09		EXL3	EXORDIUM like 3
GRMZM2G353734	2.26152	3.18362	3.03801e-11	6.46389e-09	ZF-HD-transcription factor 7	ATHB29,ZFHD1	zinc finger homeodomain 1
GRMZM2G050412	2.51076	4.86799	3.04237e-11	6.46389e-09	jacalin1		Mannose-binding lectin superfamily protein
GRMZM2G430522	3.85109	1.56386	3.3161e-11	6.97811e-09	NAC-transcription factor 114	ANAC031,CUC3,NAC368	NAC (No Apical Meristem) domain transcriptional regulator superfamily protein
GRMZM2G335419	2.72846	2.93873	3.67029e-11	7.62609e-09			ENTH/VHS/GAT family protein
GRMZM2G166711	2.05886	3.34266	5.70121e-11	1.17113e-08			Chloroplast-targeted copper chaperone protein
GRMZM2G043584	2.01329	3.75928	6.05331e-11	1.22576e-08		BAM2	Leucine-rich receptor-like protein kinase family protein
GRMZM2G124744	2.21094	4.13603	6.10249e-11	1.22576e-08
GRMZM2G399136	2.097	4.3651	6.79039e-11	1.34959e-08	chaperone DNA J4		Chaperone DnaJ-domain superfamily protein
GRMZM2G147256	-2.02376	3.02874	9.14572e-11	1.79911e-08		THA1	threonine aldolase 1
GRMZM2G054252	2.13113	2.73228	1.20064e-10	2.33438e-08	NAC-transcription factor 48	ANAC041,NAC041	NAC domain containing protein 41
GRMZM2G096717	4.64119	1.35287	1.84028e-10	3.54171e-08
GRMZM2G081955	2.15679	2.82132	2.08914e-10	3.98101e-08	translation chloroplast psaB mRNA2 homolog	ATAB2	RNA binding
GRMZM2G163975	-2.69351	1.87401	2.57919e-10	4.8637e-08			basic helix-loop-helix (bHLH) DNA-binding superfamily protein
GRMZM2G152774	-2.2946	2.31645	2.86967e-10	5.35519e-08		ATWEX,ATWRNEXO,WEX,WRNEXO	Werner syndrome-like exonuclease
GRMZM2G306032	3.55044	1.49437	4.86132e-10	8.97676e-08		SOB5	suppressor of phytochrome b 5
GRMZM2G051168	-2.77419	2.36384	5.26113e-10	9.61844e-08	epidermal patterning factor-like3
GRMZM2G529768	1.62266	4.53916	8.16112e-10	1.47736e-07			DNAse I-like superfamily protein
GRMZM2G107199	-1.88485	3.14403	9.27153e-10	1.66187e-07	dark response gene10	CLM,CYP90B1,DWF4,PSC1,SAV1,SNP2	Cytochrome P450 superfamily protein
GRMZM2G460383	3.08964	3.12461	1.01371e-09	1.79309e-07			alpha/beta-Hydrolases superfamily protein
GRMZM2G087267	-1.51485	5.40973	1.07191e-09	1.88135e-07		LSH6	Protein of unknown function (DUF640)
GRMZM2G379035	1.55338	4.53975	1.14218e-09	1.98534e-07			Bifunctional inhibitor/lipid-transfer protein/seed storage 2S albumin superfamily protein
GRMZM2G159210	8.43947	0.199264	1.32602e-09	2.29438e-07			Disease resistance-responsive (dirigent-like protein) family protein
GRMZM2G020840	1.70454	4.52445	1.81107e-09	3.09324e-07
GRMZM2G031177	-3.30427	1.1152	1.9538e-09	3.30164e-07			MATE efflux family protein
GRMZM2G144648	2.967	1.92443	2.16679e-09	3.64042e-07			Peroxidase superfamily protein
GRMZM2G037386	2.20951	4.08891	2.37066e-09	3.9398e-07		PID2	AGC (cAMP-dependent, cGMP-dependent and protein kinase C) kinase family protein
GRMZM2G074097	-2.1502	4.41729	2.43577e-09	4.01963e-07	thiamine biosynthesis2	THI1,THI4,TZ	thiazole biosynthetic enzyme, chloroplast (ARA6) (THI1) (THI4)
GRMZM2G168382	4.11602	0.648734	2.74405e-09	4.47354e-07		CYP71B37	cytochrome P450, family 71, subfamily B, polypeptide 37
GRMZM2G073079	2.00987	4.21578	3.13214e-09	5.06506e-07	endo-1,3-1,4-beta-D-glucanase1		alpha/beta-Hydrolases superfamily protein
GRMZM5G892991	2.30195	2.11091	3.28192e-09	5.26124e-07	ragged seedling2	AGO7,ZIP	Argonaute family protein
GRMZM2G070279	1.61461	3.6947	3.53074e-09	5.61301e-07
GRMZM2G361064	2.70368	2.46586	4.39438e-09	6.92031e-07	alpha expansin5	AT-EXP10,ATEXP10,ATEXPA10,ATHEXP ALPHA 1.1,EXP10,EXPA1	expansin A1
GRMZM2G147241	-1.7018	4.21463	5.03075e-09	7.86142e-07		LSH6	Protein of unknown function (DUF640)
GRMZM2G072238	-2.70153	2.2526	5.13817e-09	7.96526e-07			basic helix-loop-helix (bHLH) DNA-binding superfamily protein
GRMZM2G139878	2.85333	2.05187	5.29245e-09	8.12882e-07
GRMZM2G111136	-8.81737	0.208322	6.91531e-09	1.05449e-06	SBP-domain protein1	SPL8	squamosa promoter binding protein-like 8
GRMZM2G074604	1.46643	5.52804	8.36493e-09	1.2634e-06	phenylalanine ammonia lyase homolog1	ATPAL2,PAL2	phenylalanine ammonia-lyase 2
GRMZM2G007324	1.87904	3.01479	9.7762e-09	1.46588e-06			Protein of unknown function (DUF620)
GRMZM2G420571	3.12388	1.46241	1.03557e-08	1.54613e-06
GRMZM2G148925	-1.87676	2.892	1.087e-08	1.6074e-06	cystatin7		Cystatin/monellin superfamily protein
GRMZM2G095839	4.74253	0.0734131	1.20095e-08	1.75546e-06	small auxin up RNA64		SAUR-like auxin-responsive protein family
GRMZM6G734131	-1.57294	3.31666	1.22448e-08	1.77055e-06			MATE efflux family protein
GRMZM2G178686	1.60686	4.42723	1.27641e-08	1.8286e-06
GRMZM2G014729	5.51898	1.62412	1.28413e-08	1.8286e-06	ramosa3		Haloacid dehalogenase-like hydrolase (HAD) superfamily protein
GRMZM2G328438	-1.85294	3.10552	1.51154e-08	2.14045e-06	ZF-HD-transcription factor 11	AtHB31,HB31	homeobox protein 31
GRMZM2G133053	1.3374	4.59686	2.18923e-08	3.08049e-06		FLA1	FASCICLIN-like arabinogalactan 1
GRMZM2G044104	-7.61893	-0.914351	2.9775e-08	4.15972e-06			Disease resistance-responsive (dirigent-like protein) family protein
GRMZM2G165063	1.44847	4.96189	3.05511e-08	4.23903e-06			SBP (S-ribonuclease binding protein) family protein
GRMZM2G396248	4.18709	0.438784	3.1766e-08	4.37214e-06		CYP94C1	cytochrome P450, family 94, subfamily C, polypeptide 1
GRMZM2G106185	2.72305	1.72373	3.37646e-08	4.61244e-06	G2-like-transcription factor 20		Homeodomain-like superfamily protein
GRMZM2G135132	-1.59646	3.58805	3.65616e-08	4.95754e-06		ADK2	adenosine kinase 2
GRMZM2G061515	3.75147	0.564617	3.90957e-08	5.25723e-06	auxin amido synthetase6	DFL1,GH3.6	Auxin-responsive GH3 family protein
GRMZM2G011592	1.2044	6.06787	4.32459e-08	5.7661e-06	calcium exchanger3	ATCAX1,CAX1,RCI4	cation exchanger 1
GRMZM2G178199	3.65963	0.491255	4.39502e-08	5.83032e-06			Disease resistance-responsive (dirigent-like protein) family protein
GRMZM2G087809	2.54596	1.57372	4.52045e-08	5.94624e-06
GRMZM2G132367	-2.1587	2.60743	4.57029e-08	5.96907e-06	Homeobox-transcription factor 5	ATHB6,HB6	homeobox protein 6
GRMZM2G084005	2.9478	1.15553	4.64872e-08	6.03049e-06
GRMZM2G089528	4.37738	0.248089	5.03773e-08	6.49024e-06		CYP706A6	cytochrome P450, family 706, subfamily A, polypeptide 6
GRMZM2G037113	2.39377	1.82463	5.46614e-08	6.89824e-06			Sulfite exporter TauE/SafE family protein
AC208110.2_FG007	2.42975	1.89731	5.40751e-08	6.89824e-06
GRMZM2G402417	6.2593	3.0484	5.46984e-08	6.89824e-06			Mannose-binding lectin superfamily protein
GRMZM2G004990	-1.8893	2.55867	5.52461e-08	6.91361e-06
GRMZM2G404249	2.72934	1.57999	6.69121e-08	8.322e-06	18 kda heat shock protein18a	HSP17.6II	17.6 kDa class II heat shock protein
AC215201.3_FG008	-2.50423	1.45701	7.7467e-08	9.57544e-06
GRMZM2G139300	3.18995	0.745868	8.81917e-08	1.08243e-05	cell wall invertase1	AtcwINV2,CWINV2	cell wall invertase 2
GRMZM2G064948	1.69083	2.92785	9.69812e-08	1.17656e-05		DVL11,RTFL8	ROTUNDIFOLIA like 8
GRMZM2G111731	1.75762	2.65683	9.74853e-08	1.17656e-05	MYB-transcription factor 44	ATMYB105,LOF2,MYB105	myb domain protein 105
GRMZM2G174558	3.66679	0.859908	9.77544e-08	1.17656e-05	VQ motif-transcription factor36		VQ motif-containing protein
GRMZM2G064903	2.48157	1.66101	1.02602e-07	1.23102e-05	VQ motif-transcription factor60		VQ motif-containing protein
GRMZM2G032478	2.05099	2.12666	1.05168e-07	1.24677e-05	OVATE-transcription factor 10	ATOFP6,OFP6	ovate family protein 6
GRMZM2G133311	1.82729	2.99789	1.07282e-07	1.26232e-05	OVATE-transcription factor 15	ATOFP13,OFP13	ovate family protein 13
GRMZM2G110063	-1.56992	3.29826	1.09203e-07	1.27768e-05		ALB3	63 kDa inner membrane family protein
GRMZM2G126742	-1.28583	4.22614	1.17076e-07	1.35409e-05		ATCAT6,CAT6	cationic amino acid transporter 6
GRMZM2G056388	1.71867	2.88865	1.16783e-07	1.35409e-05	glutathione transferase48	ATGSTU18,GST29,GSTU18	glutathione S-transferase TAU 18
GRMZM2G149073	-2.00415	2.02995	1.19827e-07	1.38008e-05
GRMZM5G818643	7.84304	-0.333217	1.36025e-07	1.55431e-05	bHLH-transcription factor 86		basic helix-loop-helix (bHLH) DNA-binding superfamily protein
GRMZM5G856297	-2.23251	5.24253	1.4942e-07	1.69231e-05
GRMZM2G105587	1.18247	8.37489	1.67675e-07	1.89633e-05
GRMZM2G094639	-1.31212	5.22376	1.73228e-07	1.94078e-05			Bifunctional inhibitor/lipid-transfer protein/seed storage 2S albumin superfamily protein
GRMZM2G319262	3.23645	0.786789	1.78349e-07	1.9847e-05
GRMZM2G161154	1.63068	4.65622	1.82038e-07	2.017e-05		ATMT-1,ATMT-K,MT2A	metallothionein 2A
GRMZM2G105494	-1.60951	3.22052	1.86864e-07	2.05854e-05			basic helix-loop-helix (bHLH) DNA-binding superfamily protein
GRMZM2G317743	-1.30342	5.22712	1.88316e-07	2.05854e-05
GRMZM2G168252	1.30491	4.77803	1.98862e-07	2.16602e-05		RUXF	small nuclear ribonucleoprotein F
GRMZM2G470442	-3.92344	-0.0146459	2.0739e-07	2.23976e-05	cytochrome P-450 18	CYP78A5,KLU	cytochrome P450, family 78, subfamily A, polypeptide 5
GRMZM2G077769	1.98944	2.34782	2.13598e-07	2.30188e-05		AtENODL8,ENODL8	early nodulin-like protein 8
GRMZM2G065394	2.43762	1.66282	2.2169e-07	2.37397e-05		iqd33	IQ-domain 33
GRMZM2G031317	3.04561	1.38544	2.53119e-07	2.68974e-05		ATPSK3,PSK1,PSK3	PHYTOSULFOKINE 3 PRECURSOR
GRMZM2G077845	-1.80256	2.89804	2.7825e-07	2.93844e-05
GRMZM2G166094	-1.70865	2.49585	2.84772e-07	2.99512e-05
GRMZM2G066274	1.80611	2.9527	2.95741e-07	3.09295e-05		IMK2	inflorescence meristem receptor-like kinase 2
GRMZM2G477325	2.01455	5.69696	2.99917e-07	3.11693e-05	proteolipid membrane potential regulator5	RCI2A	Low temperature and salt responsive protein family
GRMZM2G407626	7.56549	-0.565947	3.03886e-07	3.14065e-05		CML41	calmodulin-like 41
GRMZM2G078798	1.81025	4.12322	3.0734e-07	3.15382e-05	gibberellin 2-oxidase1	ATGA2OX4,ATGA2OX6,DTA1,GA2OX6	gibberellin 2-oxidase 6
GRMZM2G005146	3.4036	0.641978	3.12025e-07	3.18728e-05	dormancy associated2		Dormancy/auxin associated family protein
GRMZM2G175423	1.77863	3.03379	3.2077e-07	3.261e-05	sorbitol dehydrogenase homolog1		GroES-like zinc-binding alcohol dehydrogenase family protein
GRMZM2G467339	1.26335	3.9946	3.41467e-07	3.44504e-05
GRMZM2G019404	1.75925	2.58346	3.45398e-07	3.4663e-05	plasma-membrane H+ATPase2	AHA2,HA2,PMA2	H(+)-ATPase 2
GRMZM2G162535	1.96529	2.00377	3.56546e-07	3.56727e-05
GRMZM2G009019	1.43918	3.30633	3.64712e-07	3.62739e-05			Remorin family protein
GRMZM2G147221	-1.71121	2.72093	3.753e-07	3.70662e-05
GRMZM2G380432	-3.99653	-0.151872	3.82315e-07	3.75551e-05		EXO	Phosphate-responsive 1 family protein
GRMZM2G319345	-4.56839	-0.15199	4.02509e-07	3.94078e-05
GRMZM2G366392	1.29446	5.5844	4.08484e-07	3.96845e-05
GRMZM2G114140	1.74729	4.07609	4.17534e-07	4.04421e-05			O-Glycosyl hydrolases family 17 protein
GRMZM2G041356	3.89685	0.193804	4.21383e-07	4.05179e-05			Galactose mutarotase-like superfamily protein
GRMZM2G057086	1.84771	2.63008	4.24429e-07	4.0593e-05		CYP77A4	cytochrome P450, family 77, subfamily A, polypeptide 4
GRMZM2G328795	1.80225	2.43821	4.40796e-07	4.18778e-05		ATZIP4	Tetratricopeptide repeat (TPR)-like superfamily protein
GRMZM2G339122	4.09111	-0.00139922	4.41735e-07	4.18778e-05	alpha expansin1	AT-EXP1,ATEXP1,ATEXPA1,ATHEXP ALPHA 1.2,EXP1,EXPA1	expansin A1
GRMZM2G179677	-1.75273	2.46786	4.46131e-07	4.20389e-05	indeterminate domain p1	AtIDD2,IDD2	indeterminate(ID)-domain 2
GRMZM2G098988	2.40762	2.13425	4.49145e-07	4.21047e-05
GRMZM2G044100	1.86304	2.52583	5.03417e-07	4.69278e-05
GRMZM2G154958	-4.64244	-0.92753	5.08264e-07	4.71537e-05	amino acid/auxin permease23	ATGAT1,GAT1	Transmembrane amino acid transporter family protein
GRMZM5G864847	2.67117	1.00923	5.61602e-07	5.19027e-05	barren inflorescence4	IAA26,PAP1	phytochrome-associated protein 1
GRMZM2G029400	3.70164	0.0237158	5.74862e-07	5.28364e-05			GDSL-like Lipase/Acylhydrolase superfamily protein
GRMZM2G060216	2.18035	1.79135	5.9089e-07	5.40351e-05	liguleless2
GRMZM2G059013	-1.17513	4.45103	7.08116e-07	6.44104e-05			Protein of unknown function (DUF604)
GRMZM2G170400	-1.15316	5.38648	8.03775e-07	7.27819e-05	phosphoethanolamine N-methyltransferase 2	NMT1,PEAMT,XPL1	S-adenosyl-L-methionine-dependent methyltransferases superfamily protein
GRMZM2G042250	1.25259	6.23803	8.20479e-07	7.38646e-05	rolled leaf2	IFL,IFL1,REV	Homeobox-leucine zipper family protein / lipid-binding START domain-containing protein
GRMZM2G059117	-1.90379	1.84665	8.53608e-07	7.65502e-05			Leucine-rich receptor-like protein kinase family protein
GRMZM2G082586	-1.37754	3.77672	8.68405e-07	7.74256e-05	bHLH-transcription factor 105		basic helix-loop-helix (bHLH) DNA-binding superfamily protein
GRMZM2G066225	-1.24512	5.6142	8.79419e-07	7.80262e-05			RING/FYVE/PHD zinc finger superfamily protein
GRMZM2G058472	3.29446	0.380495	8.89562e-07	7.8621e-05	glucuronic acid substitution of xylan ortholog1
GRMZM2G500685	-1.77643	3.13795	9.37254e-07	8.23749e-05
GRMZM2G067225	2.25601	1.43343	9.4661e-07	8.28557e-05	allene oxide synthase1	AOS,CYP74A,DDE2	allene oxide synthase
GRMZM2G488001	1.95295	2.1592	9.80682e-07	8.54217e-05
GRMZM2G170101	-1.68133	4.30541	1.03079e-06	8.92634e-05	adenine phosphoribosyltransferase1	APT2,ATAPT2,PHT1.1	adenine phosphoribosyl transferase 2
GRMZM2G303915	1.08841	6.07417	1.05396e-06	9.05675e-05			RNA-binding (RRM/RBD/RNP motifs) family protein
GRMZM2G142870	1.74504	2.49138	1.09042e-06	9.35762e-05	multidrug resistance associated protein6	ATMRP4,EST3,MRP4	multidrug resistance-associated protein 4
GRMZM2G097989	1.17941	7.79091	1.13365e-06	9.61078e-05	glutathione transferase41	ATGSTU8,GSTU8	glutathione S-transferase TAU 8
GRMZM2G005236	1.53683	3.14777	1.13215e-06	9.61078e-05			RNA-binding (RRM/RBD/RNP motifs) family protein
GRMZM2G174249	1.65001	3.08739	1.14166e-06	9.65094e-05	invertase cell wall8	ATBFRUCT1,ATCWINV1	Glycosyl hydrolases family 32 protein
GRMZM2G308860	-3.01037	1.08196	1.16691e-06	9.76923e-05		ABCG11,ATWBC11,COF1,DSO,WBC11	white-brown complex homolog protein 11
GRMZM2G430902	3.32866	0.399414	1.15642e-06	9.76923e-05
GRMZM6G056015	4.88425	-0.566092	1.16702e-06	9.76923e-05			Nodulin MtN3 family protein
GRMZM2G416622	1.60872	3.02868	1.22221e-06	0.000101404
GRMZM2G163776	1.7667	2.21425	1.34524e-06	0.000111702
GRMZM2G040673	2.37819	1.66491	1.39021e-06	0.000114493	OVATE-transcription factor 41	ATOFP6,OFP6	ovate family protein 6
GRMZM2G469551	1.22092	5.42137	1.39768e-06	0.0001148	Homeobox-transcription factor 69	IFL,IFL1,REV	Homeobox-leucine zipper family protein / lipid-binding START domain-containing protein
GRMZM2G447447	-1.39123	4.93825	1.43715e-06	0.000117553	multiple sporocyte1	EMS1,EXS	Leucine-rich repeat transmembrane protein kinase
GRMZM2G096029	5.00555	-0.455332	1.5246e-06	0.000123532
GRMZM2G016958	-1.15318	5.25565	1.52584e-06	0.000123795		ILR1	Peptidase M20/M25/M40 family protein
GRMZM2G405581	2.26047	1.72513	1.56213e-06	0.000125666		ATPA2,PA2	peroxidase 2
GRMZM2G102514	-1.1363	4.67819	1.61102e-06	0.000128797	brassinosteroid insensitive EMS-suppressor homolog1	BES1,BZR2	Brassinosteroid signalling positive regulator (BZR1) family protein
GRMZM2G020148	1.53211	4.60129	1.61544e-06	0.000128797	TRAM/LAG/CRN8 14		TRAM, LAG1 and CLN8 (TLC) lipid-sensing domain containing protein
GRMZM2G096064	7.28056	-0.797809	1.62454e-06	0.000128797	LBD-transcription factor 36
GRMZM5G844562	3.70295	0.517476	1.64621e-06	0.000130614	brown midrib1	ATCAD4,CAD,CAD-C,CAD4	GroES-like zinc-binding alcohol dehydrogenase family protein
GRMZM2G371176	4.13853	-0.427451	1.80773e-06	0.000142662	IQ-domain 7	IQD26	IQ-domain 26
GRMZM2G107711	-1.82062	3.38726	1.88324e-06	0.000146913
GRMZM2G308440	3.3213	0.208955	1.88247e-06	0.000146913
GRMZM2G079290	2.30283	2.36146	1.91036e-06	0.000148622	phytosulfokine2
GRMZM2G390641	-3.89405	-0.0218074	1.92806e-06	0.000149542	ARF-transcription factor 21	ARF16	auxin response factor 16
GRMZM2G700208	-4.203	-0.8279	1.99458e-06	0.000153541			GDSL-like Lipase/Acylhydrolase superfamily protein
GRMZM2G137374	5.1097	-0.381821	2.07428e-06	0.000159042	bHLH-transcription factor 49
GRMZM5G848603	2.48313	1.41575	2.14527e-06	0.000164497			alpha/beta-Hydrolases superfamily protein
GRMZM2G162333	-1.05031	5.95587	2.24632e-06	0.000171431	pectin methylesterase36		Pectin lyase-like superfamily protein
GRMZM2G011523	1.21338	8.34195	2.4654e-06	0.000187413
GRMZM2G005384	1.08071	5.84366	2.56485e-06	0.000193439
GRMZM2G473152	3.44513	0.671741	2.64391e-06	0.000198663	CCAAT-DR1-transcription factor 2	NF-YB5	nuclear factor Y, subunit B5
GRMZM2G428555	-1.04354	5.70343	2.70899e-06	0.000203012	MYB-transcription factor 78	AtMYB117,LOF1,MYB117	myb domain protein 117
GRMZM2G353729	3.02007	0.3177	2.71977e-06	0.000203012
GRMZM2G143883	1.06302	5.77775	2.77645e-06	0.000206647		ATFAO3,FAO3	fatty alcohol oxidase 3
GRMZM2G035688	3.30357	0.191659	2.84158e-06	0.000210252	aberrant phyllotaxy1	ARR4,ATRR1,IBC7,MEE7	response regulator 4
GRMZM5G850129	-1.36772	3.97687	3.02529e-06	0.000223414	GRF-transcription factor 11	AtGRF5,GRF5	growth-regulating factor 5
GRMZM2G174274	1.823	2.82524	3.04671e-06	0.000223985			Rho GTPase activating protein with PAK-box/P21-Rho-binding domain
GRMZM2G423337	1.16465	5.13077	3.49611e-06	0.000256004	Homeobox-transcription factor 124	ATHB-15,ATHB15,CNA,ICU4	Homeobox-leucine zipper family protein / lipid-binding START domain-containing protein
GRMZM2G457003	1.46108	2.99011	3.6735e-06	0.000267369			Plant protein of unknown function (DUF869)
GRMZM2G092679	1.50456	3.41126	3.72949e-06	0.000270662			RING finger protein
GRMZM5G858249	1.693	2.50279	4.15933e-06	0.000300671			O-Glycosyl hydrolases family 17 protein
GRMZM2G091648	-3.32529	-0.329743	4.2236e-06	0.000303807
GRMZM2G004161	-1.23348	4.39299	4.24067e-06	0.00030405		ATBT2,BT2	BTB and TAZ domain protein 2
GRMZM2G004060	-1.83919	2.34287	4.34763e-06	0.000310719	WRKY-transcription factor 15
GRMZM2G029039	-1.17679	3.71659	4.56158e-06	0.000324452
GRMZM2G053466	3.76797	-0.263739	4.65628e-06	0.000330282		AtFAAH,FAAH	fatty acid amide hydrolase
GRMZM2G451604	-1.7182	4.60997	5.00836e-06	0.000353718	histidine-containing phosphotransfer protein3
GRMZM2G059314	1.83685	1.96166	5.23164e-06	0.00036783			NAD(P)-linked oxidoreductase superfamily protein
GRMZM2G161295	1.36921	4.68447	5.37483e-06	0.000376229		NDH18	NAD(P)H dehydrogenase 18
GRMZM6G732597	1.12681	5.37202	5.43257e-06	0.000378981		ERD4	Early-responsive to dehydration stress protein (ERD4)
GRMZM2G142705	2.10208	1.56013	5.63982e-06	0.000392141	gibberellin responsive3
GRMZM2G135949	-3.11143	0.346601	5.785e-06	0.000400353
GRMZM2G063909	-1.08192	7.17521	6.04775e-06	0.000417473	citrate synthase3	ATCS,CSY4	Citrate synthase family protein
GRMZM2G046587	-1.10066	5.02142	6.43096e-06	0.000442026		AtPPa1,PPa1	pyrophosphorylase 1
GRMZM2G050550	-2.11072	1.21401	6.72843e-06	0.000460917	MYB-transcription factor 153	ATMYB44,ATMYBR1,MYB44,MYBR1	myb domain protein r1
GRMZM2G034360	7.1454	-0.904074	6.76069e-06	0.000461244	hydroxycinnamoyltransferase10		HXXXD-type acyl-transferase family protein
GRMZM2G089619	2.44884	0.906326	6.91736e-06	0.000470406	ZF-HD-transcription factor 15	ATHB22,HB22,MEE68	homeobox protein 22
GRMZM2G010474	-2.23893	1.12478	7.49521e-06	0.000507944			Protein of unknown function, DUF617
GRMZM2G035531	7.05109	-0.983059	7.74958e-06	0.000522939	VQ motif-transcription factor54		VQ motif-containing protein
GRMZM2G441656	1.74592	2.92354	8.2972e-06	0.000557992
GRMZM2G171394	1.14406	4.34924	8.38285e-06	0.000561307		ATRALF1,RALF1,RALFL1	rapid alkalinization factor 1
GRMZM2G403313	2.67084	0.553186	8.61099e-06	0.000574608			NAD(P)-binding Rossmann-fold superfamily protein
GRMZM2G134389	1.23554	3.33176	8.8478e-06	0.000588477			Phosphotyrosine protein phosphatases superfamily protein
GRMZM2G065245	2.54435	0.650516	9.67902e-06	0.000641335
GRMZM2G109405	-1.994	1.3002	9.79187e-06	0.000643957	purple acid phosphatase13	ATPAP29,PAP29	purple acid phosphatase 29
GRMZM2G363429	2.50615	0.709094	9.78298e-06	0.000643957		CYP722A1	cytochrome P450, family 722, subfamily A, polypeptide 1
GRMZM2G052667	1.05448	4.31577	1.03729e-05	0.000679194	AP2-EREBP-transcription factor 102	HRE1	Integrase-type DNA-binding superfamily protein
GRMZM2G152919	1.09182	4.91741	1.03542e-05	0.000679194			ARM repeat superfamily protein
GRMZM2G111782	1.30359	3.36885	1.10088e-05	0.000713284		ATEXO70F1,EXO70F1	exocyst subunit exo70 family protein F1
GRMZM2G147420	1.87132	1.58844	1.10466e-05	0.000713284
GRMZM2G020940	0.961725	6.36958	1.11987e-05	0.000723686			hydroxyproline-rich glycoprotein family protein
GRMZM2G025448	3.89287	-0.62769	1.12672e-05	0.000727577		Iqd4	IQ-domain 4
GRMZM2G012891	1.39206	3.58787	1.16206e-05	0.000744272
GRMZM2G370777	-0.97484	7.19198	1.17194e-05	0.000745457	tunicate1
GRMZM2G054795	1.70244	3.01809	1.17111e-05	0.000745457	C2C2-YABBY-transcription factor 1	AFO,FIL,YAB1	Plant-specific transcription factor YABBY family protein
GRMZM2G043943	-2.91134	0.471245	1.21819e-05	0.000774615	pectin methylesterase37		Pectin lyase-like superfamily protein
GRMZM2G141325	3.6713	-0.349277	1.34944e-05	0.00085419
GRMZM2G329710	-1.23699	3.19836	1.36324e-05	0.000854603		FLA21	FASCICLIN-like arabinogalactan protein 21 precursor
GRMZM2G015049	1.44398	4.82254	1.36101e-05	0.000854603	small auxin up RNA42		SAUR-like auxin-responsive protein family
GRMZM2G169681	-1.72637	3.56672	1.39381e-05	0.000870464		BAM1	Leucine-rich receptor-like protein kinase family protein
GRMZM2G014071	-2.85557	-0.0936142	1.56608e-05	0.00097983		ATPAD4,PAD4	alpha/beta-Hydrolases superfamily protein
GRMZM2G450125	-1.8063	1.59507	1.61536e-05	0.00100418	beta amylase2	BAM1,BMY7,TR-BAMY	beta-amylase 1
GRMZM2G346133	1.83909	3.0222	1.61786e-05	0.00100418		ATROPGEF11,PIRF1,ROPGEF11	RHO guanyl-nucleotide exchange factor 11
GRMZM2G136106	2.00714	1.36724	1.67648e-05	0.00103785	pectin methylesterase19	ATPME2,PME2	pectin methylesterase 2
GRMZM2G006943	-0.989079	5.47553	1.75472e-05	0.00107746		APM1,ATAPM1	aminopeptidase M1
GRMZM2G158647	1.68908	2.20371	1.79419e-05	0.00109471
GRMZM2G077776	2.05482	2.10174	1.79129e-05	0.00109471			Eukaryotic aspartyl protease family protein
GRMZM2G009479	1.1298	5.48125	1.8331e-05	0.00111545	lipoxygenase11	ATLOX2,LOX2	lipoxygenase 2
GRMZM2G121151	2.40925	0.722417	1.87674e-05	0.00114212		ZFP8	zinc finger protein 8
GRMZM2G025870	1.28827	4.20194	1.89366e-05	0.00114439			2-oxoglutarate (2OG) and Fe(II)-dependent oxygenase superfamily protein
GRMZM2G067743	1.2826	4.96137	1.89637e-05	0.00114665	GRF-transcription factor 12	AtGRF5,GRF5	growth-regulating factor 5
GRMZM2G031733	-2.95247	-0.481814	1.90826e-05	0.00114889
[truncated: 17,982 more rows]
